# Supplementary material for: Microbial dark matter sequences verification in amplicon sequencing and environmental metagenomics data
Source: Front Microbiol. 2023 Nov 2;14:1247119. doi: 10.3389/fmicb.2023.1247119 (PMC10656735; doi:10.3389/fmicb.2023.1247119)
Supplement: Supplementary file 2 [file Table_1.xlsx]

## Sheet: Genaral
Supplementary Table 1: Taxonomic attribution of MDMS. 'General' sheet contains taxonomic classifications obtained by observation of blast results against databases (GTDB, Silva, EZ) and location on phylogenetic tree. 'GTDB' sheet contains blast hits against the Genome Taxonomy Database.
OTU	%	DB	Classification
A010	79.7	GTDB	p__Desulfuromonadota
A011	80.9	GTDB	p__Patescibacteria;c__Paceibacteria;
A012	87.9	GTDB	p__Actinobacteriota;c__Acidimicrobiia;o__Microtrichales;f__TK06;
A013	85.1	GTDB	p__Cyanobacteria;c__Cyanobacteriia;o__Synechococcales;
A014	80.6/86	GTDB/Silva,EZ,Tree	p__Patescibacteria;c__Paceibacteria;/c__Microgenomatia
A015	88.95	Silva	p__Elusimicrobiota;c__Elusimicrobia;
A016	87.8	GTDB	p__Patescibacteria;c__Paceibacteria;o__Paceibacterales;f__CG1-02-41-26;
A017	84.7	GTDB	p__Actinobacteriota;c__Actinobacteria;o__Actinomycetales;
A018	86.7	GTDB	p__Patescibacteria;c__Paceibacteria;o__Paceibacterales;f__CG1-02-41-26;
A019	89	GTDB,Silva,EZ,Tree	p__Patescibacteria;
A020	78.458	GTDB	p__Patescibacteria;
A021	100	GTDB	p__Deinococcota;c__Deinococci;o__Deinococcales;f__Thermaceae;g__Thermus;s__Thermus thermophilus_C
A022	90.24	Silva	p__Verrucomicrobiota;c__Omnitrophia;o__Omnitrophales;f__Omnitrophaceae
A023	80.583	GTDB	p__Patescibacteria;c__UBA1384;
A024	84	GTDB,Silva,EZ,Tree	p__Patescibacteria;
A025	83.048	GTDB	p__Bacteroidota;c__Bacteroidia;o__Flavobacteriales;
A026	86.2	GTDB	p__Actinobacteriota;c__Actinobacteria;o__Actinomycetales;
A027	86.4	GTDB	p__Patescibacteria;c__Paceibacteria;o__Paceibacterales;
A028	83.12	Silva	p__Planctomycetota;c__Pla4;
A029	82.673	GTDB	p__Actinobacteriota;c__Actinobacteria;o__Mycobacteriales
A030	78.938	GTDB	p__Actinobacteriota;c__Actinobacteria;
A031	76.506	GTDB,Silva,EZ	p__Patescibacteria;
A032	80.097	GTDB	p__Deinococcota;c__Deinococci;
A033	77.778	GTDB	p__Patescibacteria;
A034	89	Silva,EZ,Tree	p__Nitrospirota
A035	85.25	Silva	p__Patescibacteria;c__Microgenomatia;o__Candidatus_Roizmanbacteria
A036	88.91	Silva	p__Planctomycetota;c__vadinHA49;
A037	79.148	GTDB	p__Methylomirabilota;c__Methylomirabilia;
A038	79.51	GTDB	p__Methylomirabilota;c__Methylomirabilia;
A039	77.476	GTDB	p__Actinobacteriota;
A040	79.724	GTDB	p__Firmicutes_A;c__Clostridia;
A041	82.006	GTDB	p__Firmicutes_I;c__Bacilli_A;o__Paenibacillales;
A043	79.931	GTDB	p__Patescibacteria;c__UBA1384;
A044	79.468	GTDB	p__Bacteroidota;c__Bacteroidia;
A045	79.372	GTDB	p__Methylomirabilota;c__Methylomirabilia;
A046	79.923	GTDB	p__Actinobacteriota;c__Actinobacteria;
A047	77.939	GTDB	p__Methylomirabilota;
A048	77.866	GTDB	p__Actinobacteriota;
A049	78.959	GTDB	p__Methylomirabilota;c__Methylomirabilia;
A050	84.539	GTDB	p__Proteobacteria;c__Alphaproteobacteria;o__Sphingomonadales;
A051	78.894	GTDB	p__Firmicutes;c__Bacilli;
A052	79.567	GTDB	p__Patescibacteria;c__Paceibacteria;
A053	77.2	GTDB	p__Patescibacteria;
A054	85.6/92	GTDB	p__Actinobacteriota;/p__Patescibacteria;
A055	82.143	GTDB	p__Desulfobacterota;c__Desulfobulbia;o__Desulfobulbales;
A056	88.9	GTDB	p__Planctomycetota;c__Planctomycetes;o__Planctomycetales;f__Planctomycetaceae;
A057	81.092	GTDB	p__Actinobacteriota;c__Actinobacteria;
A058	85.311	GTDB	p__Proteobacteria;c__Gammaproteobacteria;o__Burkholderiales;
A059	78.442	GTDB	p__Desulfuromonadota;
A060	78.727	GTDB	p__Desulfobacterota_A;c__Desulfovibrionia;
A061	79.532	GTDB	p__Firmicutes_A;c__Clostridia;
A062	81.789	GTDB	p__Desulfobacterota;c__Desulfobulbia;
A063	80.886	GTDB	p__Proteobacteria;c__Alphaproteobacteria;
A064	85.93	GTDB	p__Patescibacteria;c__Paceibacteria;o__Paceibacterales;
A065	81.522	GTDB	p__Desulfuromonadota;c__Desulfuromonadia;
A066	80	GTDB	p__Desulfobacterota_A;c__Desulfovibrionia;
A067	79.853	GTDB	p__Planctomycetota;c__Planctomycetes;
A068	86.408	GTDB	p__Firmicutes_B;c__Desulfotomaculia;o__Desulfotomaculales;
A069	80.692	GTDB	p__Methylomirabilota;c__Methylomirabilia;
A070	83.333	GTDB	p__Bacteroidota;c__Bacteroidia;o__Flavobacteriales;
A071	84.33	Silva	p__Patescibacteria;c__ABY1;o__Candidatus_Kuenenbacteria
A072	81.901	GTDB	p__Desulfuromonadota;c__Desulfuromonadia
A073	84.644	GTDB	p__Firmicutes;c__Bacilli;o__Bacillales;
A074	79.234	GTDB	p__Patescibacteria;c__ABY1;
A075	78.062	GTDB	p__Methylomirabilota;
A076	83.455	GTDB	p__Methylomirabilota;c__Methylomirabilia;o__Methylomirabilales
A077		Tree	p__Proteobacteriota;
A078	87.358	GTDB	p__Proteobacteria;c__Gammaproteobacteria;o__Pseudomonadales;f__Halomonadaceae;
A079	89	Silva,EZ	p__Elusimicrobiota;
A080	85.809	GTDB	p__Proteobacteria;c__Alphaproteobacteria;o__Sphingomonadales;
A081	83.667	GTDB	p__Actinobacteriota;c__Actinobacteria;o__Actinomycetales;
A082	84.192	GTDB	p__Patescibacteria;c__UBA1384;o__2-12-FULL-50-11;
A083	85.714	GTDB	p__Patescibacteria;c__Paceibacteria;o__UBA9983;
A084	79.383	GTDB	p__Patescibacteria;c__ABY1;
A085	78.739	GTDB	p__Methylomirabilota;c__Methylomirabilia;
A086	80.622	GTDB	p__Methylomirabilota;c__Methylomirabilia;
A087	80.15	GTDB	p__Elusimicrobiota;c__Elusimicrobia;
A088	81.818	GTDB	p__Proteobacteria;c__Gammaproteobacteria
A089	80.354	GTDB	p__Patescibacteria;c__ABY1;
A090	90	GTDB	p__Patescibacteria;c__UBA1384;o__2-12-FULL-50-11;f__2-12-FULL-50-11
A091	83.27	GTDB	p__Bacteroidota;c__Bacteroidia;o__Flavobacteriales;
A092	77.474	GTDB	p__Proteobacteria;
A093	82.28	Silva,EZ	p__Planctomycetota;
A094	90.53	GTDB	p__Planctomycetota;c__Planctomycetes;o__Planctomycetales;f__Planctomycetaceae
A095	79.134	GTDB	p__Patescibacteria;c__ABY1;
A096	86.492	GTDB	p__Proteobacteria;c__Gammaproteobacteria;
A097	79.256	GTDB	p__Actinobacteriota;c__Actinobacteria;
A098	78.464	GTDB	p__Elusimicrobiota;
A099	87.442	GTDB	p__Deinococcota;c__Deinococci;o__Deinococcales;f__Thermaceae;
A100	79.502	GTDB	p__Actinobacteriota;c__Actinobacteria;
A101	79.167	GTDB	p__Proteobacteria;c__Gammaproteobacteria;
A102	81.416	GTDB	p__Methylomirabilota;c__Methylomirabilia;
A103	80.515	GTDB	p__Desulfuromonadota;c__Desulfuromonadia;
A104	84.375	GTDB	p__Patescibacteria;c__ABY1;o__SG8-24;
A105	82.282	GTDB	p__Bacteroidota;c__Bacteroidia;o__Bacteroidales;
A106	88.6	Silva	p__Verrucomicrobiota;c__Omnitrophia;o__Omnitrophales;f__Omnitrophaceae
A107	80.292	GTDB	p__Firmicutes_B;c__Desulfotomaculia;
A108	82.877	GTDB	p__Proteobacteria;c__Gammaproteobacteria;o__Enterobacterales;
A109	80.855	GTDB	p__Proteobacteria;c__Alphaproteobacteria;
A110	79.853	GTDB	p__Desulfobacterota_A;c__Desulfovibrionia;
A111	83.66	GTDB	p__Bacteroidota;c__Bacteroidia;o__Flavobacteriales;
A112	78.035	GTDB	p__Actinobacteriota;
A113	77.712	GTDB	p__Patescibacteria;
A114	82.772	GTDB	p__Proteobacteria;c__Gammaproteobacteria;o__Pseudomonadales;
A115	86.07	GTDB	p__Deinococcota;c__Deinococci;o__Deinococcales;
A116	78.442	GTDB	p__Methylomirabilota;
A117	82.7	GTDB	p__Elusimicrobiota;c__Elusimicrobia;o__2-01-FULL-59-12;
A118	85.009	GTDB	p__Zixibacteria;c__MSB-5A5;o__MSB-5A5;
A119	77.19	GTDB	p__Desulfobacterota_A;
A120	80.808	GTDB	p__Proteobacteria;c__Gammaproteobacteria;
A121	85.795	GTDB	p__Proteobacteria;c__Gammaproteobacteria;o__Pseudomonadales
A122	83.178	GTDB	p__Firmicutes;c__Bacilli;o__Bacillales;
A123	77.09/89	GTDB/Silva	p__Methylomirabilota;/p__Planctomycetota;
A124	83.041	GTDB	p__Actinobacteriota;c__Actinobacteria;o__Actinomycetales;
A125	84.112	GTDB	p__Firmicutes;c__Bacilli;o__Bacillales;
A126	77.314	GTDB	p__Desulfobacterota;
A127	79.422	GTDB	p__Desulfuromonadota;c__Desulfuromonadia;
A128	84.021	GTDB	p__Patescibacteria;c__Paceibacteria;o__Paceibacterales;
A129	77.273	GTDB	p__Actinobacteriota;
A130	79.771	GTDB	p__Actinobacteriota;c__Actinobacteria;
A131	79.96	GTDB	p__Patescibacteria;c__ABY1;
A132	78.766	GTDB	p__Desulfuromonadota;c__Desulfuromonadia;
A133	80.812	GTDB	p__Elusimicrobiota;c__Elusimicrobia;
A134	99.44	Silva	p__Planctomycetota;c__vadinHA49;
A135	80.705	GTDB	p__Desulfuromonadota;c__Desulfuromonadia;
A136	80.194	GTDB	p__Actinobacteriota;c__Actinobacteria;
A137	82.7	GTDB	p__Bacteroidota;c__Bacteroidia;o__Flavobacteriales;
A138	78.767	GTDB	p__Actinobacteriota;c__Actinobacteria;
A139	88.514	GTDB	p__Proteobacteria;c__Gammaproteobacteria;o__Pseudomonadales;f__Halomonadaceae;
A140	84.783	GTDB	p__Patescibacteria;c__UBA1384;o__2-12-FULL-50-11;
A141	84.515	GTDB	p__Firmicutes;c__Bacilli;o__Bacillales;
A142	78.062	GTDB	p__Methylomirabilota;
A143	80.815	GTDB	p__Patescibacteria;c__ABY1;
A144	77.574	GTDB	p__Desulfuromonadota;
A145	79.434	GTDB	p__Bacteroidota;c__Bacteroidia;
A146	88.103	GTDB,Silva,EZ,Tree	p__Patescibacteria;
A147	79.691	GTDB	p__Actinobacteriota;c__Actinobacteria;
A148	80.529	GTDB	p__Bacteroidota;c__Bacteroidia;
A149	80.137	GTDB	p__Patescibacteria;c__UBA1384;
A150	78.236	GTDB	p__Elusimicrobiota;
A151	77.143	GTDB	p__Methylomirabilota;
A152	96.97	GTDB	p__Patescibacteria;c__Paceibacteria;o__Paceibacterales;f__CG1-02-41-26;g__PFMI01
A153	79.375	GTDB	p__Deinococcota;c__Deinococci;
A154	88.636	GTDB	p__Planctomycetota;c__Planctomycetes;o__Planctomycetales;f__Planctomycetaceae
A155	79.56	Silva	p__Planctomycetota;
A156	80.345	GTDB	p__Dependentiae;c__Babeliae;
A157	81.818	GTDB	p__Actinobacteriota;c__Actinobacteria;
A158	85.019	GTDB	p__Proteobacteria;c__Gammaproteobacteria;o__Burkholderiales;
A159	77.736	GTDB	p__Elusimicrobiota;
A161	84.532	GTDB	p__Firmicutes_B;c__Desulfotomaculia;o__Desulfotomaculales;
A162	80.444	GTDB	p__Patescibacteria;c__ABY1;
A163	81.801	GTDB	p__Desulfuromonadota;c__Desulfuromonadia
A164	82.353	GTDB	p__Bacteroidota;c__Rhodothermia;o__Rhodothermales
R001	76.77	GTDB,Silva,EZ,Tree	p__Proteobacteria;c__Alphaproteobacteria
R002	77.605	GTDB	p__Firmicutes_B;
R003	77.384	GTDB	p__Proteobacteria;
R004	78.947	GTDB	p__Proteobacteria;c__Alphaproteobacteria;
R005	80.519	GTDB	p__Proteobacteria;c__Alphaproteobacteria;
R006	78.125	GTDB	p__Firmicutes_B;
R007	78.821	GTDB	p__Actinobacteriota;c__Actinobacteria;
R008	76.03/89	GTDB/Silva	p__Proteobacteria/p__chloroflexi
R009	90	Silva/Tree	p__chloroflexi/p__Proteobacteria
W165	85.714	GTDB	p__Proteobacteria;c__Alphaproteobacteria;o__Sphingomonadales

## Sheet: GTDB
OTU	%	DB	Hit	Classification
OTU_A010	79.7	GTDB	RS_GCF_003053505.1 d__Bacteria;p__Desulfuromonadota;c__Desulfuromonadia;o__Geobacterales;f__Geobacteraceae;g__QAXR01;s__QAXR01 sp003053505 [locus_tag=NZ_QAXR01000052.1] [location=81..1632] [ssu_len=1551] [contig_len=5170]	d__Bacteria;p__Desulfuromonadota;c__Desulfuromonadia;
OTU_A011	80.9	GTDB	GB_GCA_002785165.1 d__Bacteria;p__Patescibacteria;c__Paceibacteria;o__Paceibacterales;f__CG1-02-41-26;g__PFMI01;s__PFMI01 sp002785165 [locus_tag=PFMI01000008.1] [location=4961..6497] [ssu_len=1536] [contig_len=9390]	d__Bacteria;p__Patescibacteria;c__Paceibacteria;
OTU_A012	87.9	GTDB	GB_GCA_002722565.1 d__Bacteria;p__Actinobacteriota;c__Acidimicrobiia;o__Microtrichales;f__TK06;g__MedAcidi-G3;s__MedAcidi-G3 sp002722565 [locus_tag=PBMG01000021.1] [location=1..472] [ssu_len=471] [contig_len=164181]	d__Bacteria;p__Actinobacteriota;c__Acidimicrobiia;o__Microtrichales;f__TK06;
OTU_A013	85.1	GTDB	RS_GCF_000737575.1 d__Bacteria;p__Cyanobacteria;c__Cyanobacteriia;o__Synechococcales;f__Cyanobiaceae;g__Synechococcus_C;s__Synechococcus_C sp000737575 [locus_tag=NZ_CP006270.1] [location=2087934..2089414] [ssu_len=1480] [contig_len=2585813]	d__Bacteria;p__Cyanobacteria;c__Cyanobacteriia;o__Synechococcales;
OTU_A014	80.6	GTDB	GB_GCA_000996035.1 d__Bacteria;p__Patescibacteria;c__Paceibacteria;o__UBA9983;f__UBA9983;g__UBA9983;s__UBA9983 sp000996035 [locus_tag=LBYH01000001.1] [location=3..1358] [ssu_len=1355] [contig_len=114311]	d__Bacteria;p__Patescibacteria;c__Paceibacteria;
OTU_A015	76.2	GTDB	RS_GCF_000204155.1 d__Bacteria;p__Actinobacteriota;c__Actinobacteria;o__Mycobacteriales;f__Micromonosporaceae;g__Micromonospora;s__Micromonospora maris [locus_tag=NC_015434.1-#3] [location=5356052..5357564] [ssu_len=1512] [contig_len=6673976]	d__Bacteria;p__Actinobacteriota;
OTU_A016	87.8	GTDB	GB_GCA_002785165.1 d__Bacteria;p__Patescibacteria;c__Paceibacteria;o__Paceibacterales;f__CG1-02-41-26;g__PFMI01;s__PFMI01 sp002785165 [locus_tag=PFMI01000008.1] [location=4961..6497] [ssu_len=1536] [contig_len=9390]	d__Bacteria;p__Patescibacteria;c__Paceibacteria;o__Paceibacterales;f__CG1-02-41-26;
OTU_A017	84.7	GTDB	RS_GCF_000421565.1 d__Bacteria;p__Actinobacteriota;c__Actinobacteria;o__Actinomycetales;f__Microbacteriaceae;g__Agromyces;s__Agromyces subbeticus [locus_tag=NZ_ATXG01000026.1] [location=18910..20436] [ssu_len=1526] [contig_len=24349]	d__Bacteria;p__Actinobacteriota;c__Actinobacteria;o__Actinomycetales;
OTU_A018	86.7	GTDB	GB_GCA_002785165.1 d__Bacteria;p__Patescibacteria;c__Paceibacteria;o__Paceibacterales;f__CG1-02-41-26;g__PFMI01;s__PFMI01 sp002785165 [locus_tag=PFMI01000008.1] [location=4961..6497] [ssu_len=1536] [contig_len=9390]	d__Bacteria;p__Patescibacteria;c__Paceibacteria;o__Paceibacterales;f__CG1-02-41-26;
OTU_A019	76.794	GTDB	GB_GCA_002306345.1 d__Bacteria;p__Patescibacteria;c__Microgenomatia;o__UBA1400;f__PJMF01;g__UBA1364;s__UBA1364 sp002306345 [locus_tag=DBRQ01000006.1] [location=61881..63369] [ssu_len=1488] [contig_len=207631]	d__Bacteria;p__Patescibacteria;
OTU_A020	78.458	GTDB	GB_GCA_000996035.1 d__Bacteria;p__Patescibacteria;c__Paceibacteria;o__UBA9983;f__UBA9983;g__UBA9983;s__UBA9983 sp000996035 [locus_tag=LBYH01000001.1] [location=3..1358] [ssu_len=1355] [contig_len=114311]	d__Bacteria;p__Patescibacteria;
OTU_A021	100	GTDB	RS_GCF_002355995.1 d__Bacteria;p__Deinococcota;c__Deinococci;o__Deinococcales;f__Thermaceae;g__Thermus;s__Thermus thermophilus_C [locus_tag=NZ_AP017920.1] [location=1051924..1053440] [ssu_len=1516] [contig_len=2121526]	d__Bacteria;p__Deinococcota;c__Deinococci;o__Deinococcales;f__Thermaceae;g__Thermus;s__Thermus thermophilus_C
OTU_A022	75.54	GTDB	GB_GCA_002841785.1 d__Bacteria;p__Desulfobacterota;c__Desulfobulbia;o__Desulfobulbales;f__Desulfurivibrionaceae;g__UBA2262;s__UBA2262 sp002841785 [locus_tag=PHAW01000196.1] [location=3195..4726] [ssu_len=1531] [contig_len=7794]	d__Bacteria;p__Desulfobacterota;
OTU_A023	80.583	GTDB	GB_GCA_001774395.1 d__Bacteria;p__Patescibacteria;c__UBA1384;o__2-12-FULL-50-11;f__2-12-FULL-50-11;g__2-12-FULL-50-11;s__2-12-FULL-50-11 sp001774395 [locus_tag=MEZX01000002.1] [location=366282..368180] [ssu_len=1898] [contig_len=629280]	d__Bacteria;p__Patescibacteria;c__UBA1384;
OTU_A024	77.062	GTDB	GB_GCA_000996035.1 d__Bacteria;p__Patescibacteria;c__Paceibacteria;o__UBA9983;f__UBA9983;g__UBA9983;s__UBA9983 sp000996035 [locus_tag=LBYH01000001.1] [location=3..1358] [ssu_len=1355] [contig_len=114311]	d__Bacteria;p__Patescibacteria;
OTU_A025	83.048	GTDB	RS_GCF_000833025.1 d__Bacteria;p__Bacteroidota;c__Bacteroidia;o__Flavobacteriales;f__Flavobacteriaceae;g__Myroides;s__Myroides profundi [locus_tag=NZ_CP010817.1-#4] [location=1223266..1224779] [ssu_len=1513] [contig_len=4064534]	d__Bacteria;p__Bacteroidota;c__Bacteroidia;o__Flavobacteriales;
OTU_A026	86.2	GTDB	RS_GCF_002090095.1 d__Bacteria;p__Actinobacteriota;c__Actinobacteria;o__Actinomycetales;f__Demequinaceae;g__Demequina;s__Demequina sp002090095 [locus_tag=NZ_BBRJ01000003.1] [location=254422..255940] [ssu_len=1518] [contig_len=543405]	d__Bacteria;p__Actinobacteriota;c__Actinobacteria;o__Actinomycetales;
OTU_A027	86.4	GTDB	GB_GCA_002785165.1 d__Bacteria;p__Patescibacteria;c__Paceibacteria;o__Paceibacterales;f__CG1-02-41-26;g__PFMI01;s__PFMI01 sp002785165 [locus_tag=PFMI01000008.1] [location=4961..6497] [ssu_len=1536] [contig_len=9390]	d__Bacteria;p__Patescibacteria;c__Paceibacteria;o__Paceibacterales;
OTU_A028	75.227	GTDB	GB_GCA_001771285.1 d__Bacteria;p__Methylomirabilota;c__Methylomirabilia;o__Methylomirabilales;f__2-02-FULL-66-22;g__2-02-FULL-66-22;s__2-02-FULL-66-22 sp001771285 [locus_tag=METI01000073.1] [location=28344..29911] [ssu_len=1567] [contig_len=57379]	d__Bacteria;p__Methylomirabilota
OTU_A029	82.673	GTDB	RS_GCF_000204155.1 d__Bacteria;p__Actinobacteriota;c__Actinobacteria;o__Mycobacteriales;f__Micromonosporaceae;g__Micromonospora;s__Micromonospora maris [locus_tag=NC_015434.1-#3] [location=5356052..5357564] [ssu_len=1512] [contig_len=6673976]	d__Bacteria;p__Actinobacteriota;c__Actinobacteria;o__Mycobacteriales
OTU_A030	78.938	GTDB	RS_GCF_000421565.1 d__Bacteria;p__Actinobacteriota;c__Actinobacteria;o__Actinomycetales;f__Microbacteriaceae;g__Agromyces;s__Agromyces subbeticus [locus_tag=NZ_ATXG01000026.1] [location=18910..20436] [ssu_len=1526] [contig_len=24349]	d__Bacteria;p__Actinobacteriota;c__Actinobacteria;
OTU_A031	76.506	GTDB	GB_GCA_002772895.1 d__Bacteria;p__Patescibacteria;c__ABY1;o__SG8-24;f__GCA-002772895;g__GCA-002772895;s__GCA-002772895 sp002772895 [locus_tag=PFCS01000042.1] [location=12072..13548] [ssu_len=1476] [contig_len=102892]	d__Bacteria;p__Patescibacteria;
OTU_A032	80.097	GTDB	RS_GCF_002355995.1 d__Bacteria;p__Deinococcota;c__Deinococci;o__Deinococcales;f__Thermaceae;g__Thermus;s__Thermus thermophilus_C [locus_tag=NZ_AP017920.1] [location=1051924..1053440] [ssu_len=1516] [contig_len=2121526]	d__Bacteria;p__Deinococcota;c__Deinococci;
OTU_A033	77.778	GTDB	GB_GCA_002772895.1 d__Bacteria;p__Patescibacteria;c__ABY1;o__SG8-24;f__GCA-002772895;g__GCA-002772895;s__GCA-002772895 sp002772895 [locus_tag=PFCS01000042.1] [location=12072..13548] [ssu_len=1476] [contig_len=102892]	d__Bacteria;p__Patescibacteria;
OTU_A034	79.119	GTDB	RS_GCF_900100265.1 d__Bacteria;p__Actinobacteriota;c__Actinobacteria;o__Actinomycetales;f__Microbacteriaceae;g__Leifsonia;s__Leifsonia sp900100265 [locus_tag=NZ_LT629696.1] [location=3600119..3601640] [ssu_len=1521] [contig_len=4141447]	d__Bacteria;p__Actinobacteriota;c__Actinobacteria;
OTU_A035	73.889	GTDB	RS_GCF_000816565.1 d__Bacteria;p__Actinobacteriota;c__Actinobacteria;o__Actinomycetales;f__Micrococcaceae;g__Arthrobacter_D;s__Arthrobacter_D sp000816565 [locus_tag=NZ_JWSU01000004.1] [location=1174703..1176233] [ssu_len=1530] [contig_len=1180447]	d__Bacteria
OTU_A036	75.135	GTDB	RS_GCF_003053505.1 d__Bacteria;p__Desulfuromonadota;c__Desulfuromonadia;o__Geobacterales;f__Geobacteraceae;g__QAXR01;s__QAXR01 sp003053505 [locus_tag=NZ_QAXR01000052.1] [location=81..1632] [ssu_len=1551] [contig_len=5170]	d__Bacteria;p__Desulfuromonadota;
OTU_A037	79.148	GTDB	GB_GCA_001771285.1 d__Bacteria;p__Methylomirabilota;c__Methylomirabilia;o__Methylomirabilales;f__2-02-FULL-66-22;g__2-02-FULL-66-22;s__2-02-FULL-66-22 sp001771285 [locus_tag=METI01000073.1] [location=28344..29911] [ssu_len=1567] [contig_len=57379]	d__Bacteria;p__Methylomirabilota;c__Methylomirabilia;
OTU_A038	79.51	GTDB	GB_GCA_001771285.1 d__Bacteria;p__Methylomirabilota;c__Methylomirabilia;o__Methylomirabilales;f__2-02-FULL-66-22;g__2-02-FULL-66-22;s__2-02-FULL-66-22 sp001771285 [locus_tag=METI01000073.1] [location=28344..29911] [ssu_len=1567] [contig_len=57379]	d__Bacteria;p__Methylomirabilota;c__Methylomirabilia;
OTU_A039	77.476	GTDB	RS_GCF_002803155.1 d__Bacteria;p__Actinobacteriota;c__Actinobacteria;o__Streptomycetales;f__Streptomycetaceae;g__Streptomyces;s__Streptomyces sp002803155 [locus_tag=NZ_NNBP01000058.1] [location=24887..26486] [ssu_len=1599] [contig_len=29929]	d__Bacteria;p__Actinobacteriota;
OTU_A040	79.724	GTDB	RS_GCF_001243045.1 d__Bacteria;p__Firmicutes_A;c__Clostridia;o__Clostridiales;f__Clostridiaceae;g__Clostridium_F;s__Clostridium_F niameyense [locus_tag=NZ_LN849007.1] [location=2029553..2031062] [ssu_len=1509] [contig_len=2380284]	d__Bacteria;p__Firmicutes_A;c__Clostridia;
OTU_A041	82.006	GTDB	RS_GCF_001860525.1 d__Bacteria;p__Firmicutes_I;c__Bacilli_A;o__Paenibacillales;f__Paenibacillaceae;g__Paenibacillus;s__Paenibacillus sp001860525 [locus_tag=NZ_JFOM01000042.1] [location=22..1483] [ssu_len=1461] [contig_len=1522]	d__Bacteria;p__Firmicutes_I;c__Bacilli_A;o__Paenibacillales;
OTU_A043	79.931	GTDB	GB_GCA_001774395.1 d__Bacteria;p__Patescibacteria;c__UBA1384;o__2-12-FULL-50-11;f__2-12-FULL-50-11;g__2-12-FULL-50-11;s__2-12-FULL-50-11 sp001774395 [locus_tag=MEZX01000002.1] [location=366282..368180] [ssu_len=1898] [contig_len=629280]	d__Bacteria;p__Patescibacteria;c__UBA1384;
OTU_A044	79.468	GTDB	RS_GCF_003148385.1 d__Bacteria;p__Bacteroidota;c__Bacteroidia;o__Flavobacteriales;f__Flavobacteriaceae;g__Flavobacterium;s__Flavobacterium sp003148385 [locus_tag=NZ_CP029463.1-#2] [location=2898158..2899670] [ssu_len=1512] [contig_len=3441304]	d__Bacteria;p__Bacteroidota;c__Bacteroidia;
OTU_A045	79.372	GTDB	GB_GCA_001771285.1 d__Bacteria;p__Methylomirabilota;c__Methylomirabilia;o__Methylomirabilales;f__2-02-FULL-66-22;g__2-02-FULL-66-22;s__2-02-FULL-66-22 sp001771285 [locus_tag=METI01000073.1] [location=28344..29911] [ssu_len=1567] [contig_len=57379]	d__Bacteria;p__Methylomirabilota;c__Methylomirabilia;
OTU_A046	79.923	GTDB	RS_GCF_000372745.1 d__Bacteria;p__Actinobacteriota;c__Actinobacteria;o__Streptomycetales;f__Streptomycetaceae;g__Embleya;s__Embleya scabrispora [locus_tag=NZ_KB889645.1] [location=74..1595] [ssu_len=1521] [contig_len=1755]	d__Bacteria;p__Actinobacteriota;c__Actinobacteria;
OTU_A047	77.939	GTDB	GB_GCA_001771285.1 d__Bacteria;p__Methylomirabilota;c__Methylomirabilia;o__Methylomirabilales;f__2-02-FULL-66-22;g__2-02-FULL-66-22;s__2-02-FULL-66-22 sp001771285 [locus_tag=METI01000073.1] [location=28344..29911] [ssu_len=1567] [contig_len=57379]	d__Bacteria;p__Methylomirabilota;
OTU_A048	77.866	GTDB	RS_GCF_001509475.1 d__Bacteria;p__Actinobacteriota;c__Actinobacteria;o__Streptomycetales;f__Streptomycetaceae;g__Streptomyces;s__Streptomyces regalis [locus_tag=NZ_LLZG01000164.1] [location=11..1535] [ssu_len=1524] [contig_len=1695]	d__Bacteria;p__Actinobacteriota;
OTU_A049	78.959	GTDB	GB_GCA_001771285.1 d__Bacteria;p__Methylomirabilota;c__Methylomirabilia;o__Methylomirabilales;f__2-02-FULL-66-22;g__2-02-FULL-66-22;s__2-02-FULL-66-22 sp001771285 [locus_tag=METI01000073.1] [location=28344..29911] [ssu_len=1567] [contig_len=57379]	d__Bacteria;p__Methylomirabilota;c__Methylomirabilia;
OTU_A050	84.539	GTDB	RS_GCF_000192575.1 d__Bacteria;p__Proteobacteria;c__Alphaproteobacteria;o__Sphingomonadales;f__Sphingomonadaceae;g__Novosphingobium;s__Novosphingobium nitrogenifigens [locus_tag=NZ_GL876934.1] [location=450512..451969] [ssu_len=1457] [contig_len=452176]	d__Bacteria;p__Proteobacteria;c__Alphaproteobacteria;o__Sphingomonadales;
OTU_A051	78.894	GTDB	RS_GCF_001437255.1 d__Bacteria;p__Firmicutes;c__Bacilli;o__Lactobacillales;f__Lactobacillaceae;g__Pediococcus;s__Pediococcus damnosus [locus_tag=NZ_JQBD01000158.1] [location=33..1479] [ssu_len=1446] [contig_len=1479]	d__Bacteria;p__Firmicutes;c__Bacilli;
OTU_A052	79.567	GTDB	GB_GCA_000996035.1 d__Bacteria;p__Patescibacteria;c__Paceibacteria;o__UBA9983;f__UBA9983;g__UBA9983;s__UBA9983 sp000996035 [locus_tag=LBYH01000001.1] [location=3..1358] [ssu_len=1355] [contig_len=114311]	d__Bacteria;p__Patescibacteria;c__Paceibacteria;
OTU_A053	77.2	GTDB	GB_GCA_002772895.1 d__Bacteria;p__Patescibacteria;c__ABY1;o__SG8-24;f__GCA-002772895;g__GCA-002772895;s__GCA-002772895 sp002772895 [locus_tag=PFCS01000042.1] [location=12072..13548] [ssu_len=1476] [contig_len=102892]	d__Bacteria;p__Patescibacteria;
OTU_A054	85.644	GTDB	RS_GCF_002090095.1 d__Bacteria;p__Actinobacteriota;c__Actinobacteria;o__Actinomycetales;f__Demequinaceae;g__Demequina;s__Demequina sp002090095 [locus_tag=NZ_BBRJ01000003.1] [location=254422..255940] [ssu_len=1518] [contig_len=543405]	d__Bacteria;p__Actinobacteriota;c__Actinobacteria;o__Actinomycetales;
OTU_A055	82.143	GTDB	GB_GCA_002841785.1 d__Bacteria;p__Desulfobacterota;c__Desulfobulbia;o__Desulfobulbales;f__Desulfurivibrionaceae;g__UBA2262;s__UBA2262 sp002841785 [locus_tag=PHAW01000196.1] [location=3195..4726] [ssu_len=1531] [contig_len=7794]	d__Bacteria;p__Desulfobacterota;c__Desulfobulbia;o__Desulfobulbales;
OTU_A056	88.9	GTDB	GB_GCA_003508595.1 d__Bacteria;p__Planctomycetota;c__Planctomycetes;o__Planctomycetales;f__Planctomycetaceae;g__UBA10511;s__UBA10511 sp003508595 [locus_tag=contig_4470] [location=45539..47026] [ssu_len=1487] [contig_len=47027]	d__Bacteria;p__Planctomycetota;c__Planctomycetes;o__Planctomycetales;f__Planctomycetaceae;
OTU_A057	81.092	GTDB	RS_GCF_002090095.1 d__Bacteria;p__Actinobacteriota;c__Actinobacteria;o__Actinomycetales;f__Demequinaceae;g__Demequina;s__Demequina sp002090095 [locus_tag=NZ_BBRJ01000003.1] [location=254422..255940] [ssu_len=1518] [contig_len=543405]	d__Bacteria;p__Actinobacteriota;c__Actinobacteria;
OTU_A058	85.311	GTDB	RS_GCF_002797895.1 d__Bacteria;p__Proteobacteria;c__Gammaproteobacteria;o__Burkholderiales;f__Burkholderiaceae;g__Janthinobacterium;s__Janthinobacterium sp002797895 [locus_tag=NZ_PGES01000001.1] [location=3818956..3820483] [ssu_len=1527] [contig_len=6189404]	d__Bacteria;p__Proteobacteria;c__Gammaproteobacteria;o__Burkholderiales;
OTU_A059	78.442	GTDB	RS_GCF_003053505.1 d__Bacteria;p__Desulfuromonadota;c__Desulfuromonadia;o__Geobacterales;f__Geobacteraceae;g__QAXR01;s__QAXR01 sp003053505 [locus_tag=NZ_QAXR01000052.1] [location=81..1632] [ssu_len=1551] [contig_len=5170]	d__Bacteria;p__Desulfuromonadota;
OTU_A060	78.727	GTDB	RS_GCF_900155525.1 d__Bacteria;p__Desulfobacterota_A;c__Desulfovibrionia;o__Desulfovibrionales;f__Desulfovibrionaceae;g__Mailhella;s__Mailhella massiliensis [locus_tag=NZ_LT706945.1] [location=99..1643] [ssu_len=1544] [contig_len=189915]	d__Bacteria;p__Desulfobacterota_A;c__Desulfovibrionia;
OTU_A061	79.532	GTDB	RS_GCF_001243045.1 d__Bacteria;p__Firmicutes_A;c__Clostridia;o__Clostridiales;f__Clostridiaceae;g__Clostridium_F;s__Clostridium_F niameyense [locus_tag=NZ_LN849007.1] [location=2029553..2031062] [ssu_len=1509] [contig_len=2380284]	d__Bacteria;p__Firmicutes_A;c__Clostridia;
OTU_A062	81.789	GTDB	GB_GCA_002841785.1 d__Bacteria;p__Desulfobacterota;c__Desulfobulbia;o__Desulfobulbales;f__Desulfurivibrionaceae;g__UBA2262;s__UBA2262 sp002841785 [locus_tag=PHAW01000196.1] [location=3195..4726] [ssu_len=1531] [contig_len=7794]	d__Bacteria;p__Desulfobacterota;c__Desulfobulbia;
OTU_A063	80.886	GTDB	GB_GCA_002280485.1 d__Bacteria;p__Proteobacteria;c__Alphaproteobacteria;o__Caulobacterales;f__Caulobacteraceae;g__PMMR1;s__PMMR1 sp002280485 [locus_tag=NCED01000092.1] [location=1..372] [ssu_len=371] [contig_len=9099]	d__Bacteria;p__Proteobacteria;c__Alphaproteobacteria;
OTU_A064	85.93	GTDB	GB_GCA_002785165.1 d__Bacteria;p__Patescibacteria;c__Paceibacteria;o__Paceibacterales;f__CG1-02-41-26;g__PFMI01;s__PFMI01 sp002785165 [locus_tag=PFMI01000008.1] [location=4961..6497] [ssu_len=1536] [contig_len=9390]	d__Bacteria;p__Patescibacteria;c__Paceibacteria;o__Paceibacterales;
OTU_A065	81.522	GTDB	RS_GCF_003053505.1 d__Bacteria;p__Desulfuromonadota;c__Desulfuromonadia;o__Geobacterales;f__Geobacteraceae;g__QAXR01;s__QAXR01 sp003053505 [locus_tag=NZ_QAXR01000052.1] [location=81..1632] [ssu_len=1551] [contig_len=5170]	d__Bacteria;p__Desulfuromonadota;c__Desulfuromonadia;
OTU_A066	80	GTDB	RS_GCF_900155525.1 d__Bacteria;p__Desulfobacterota_A;c__Desulfovibrionia;o__Desulfovibrionales;f__Desulfovibrionaceae;g__Mailhella;s__Mailhella massiliensis [locus_tag=NZ_LT706945.1] [location=99..1643] [ssu_len=1544] [contig_len=189915]	d__Bacteria;p__Desulfobacterota_A;c__Desulfovibrionia;
OTU_A067	79.853	GTDB	GB_GCA_003508595.1 d__Bacteria;p__Planctomycetota;c__Planctomycetes;o__Planctomycetales;f__Planctomycetaceae;g__UBA10511;s__UBA10511 sp003508595 [locus_tag=contig_4470] [location=45539..47026] [ssu_len=1487] [contig_len=47027]	d__Bacteria;p__Planctomycetota;c__Planctomycetes;
OTU_A068	86.408	GTDB	RS_GCF_002607855.1 d__Bacteria;p__Firmicutes_B;c__Desulfotomaculia;o__Desulfotomaculales;f__Desulfotomaculaceae;g__Desulfotomaculum_H;s__Desulfotomaculum_H profundi [locus_tag=NZ_AWQQ01000055.1] [location=82001..83601] [ssu_len=1600] [contig_len=140278]	d__Bacteria;p__Firmicutes_B;c__Desulfotomaculia;o__Desulfotomaculales;
OTU_A069	80.692	GTDB	GB_GCA_001771285.1 d__Bacteria;p__Methylomirabilota;c__Methylomirabilia;o__Methylomirabilales;f__2-02-FULL-66-22;g__2-02-FULL-66-22;s__2-02-FULL-66-22 sp001771285 [locus_tag=METI01000073.1] [location=28344..29911] [ssu_len=1567] [contig_len=57379]	d__Bacteria;p__Methylomirabilota;c__Methylomirabilia;
OTU_A070	83.333	GTDB	RS_GCF_900489485.1 d__Bacteria;p__Bacteroidota;c__Bacteroidia;o__Flavobacteriales;f__Flavobacteriaceae;g__Aequorivita;s__Aequorivita lipolytica [locus_tag=NZ_UEFO01000023.1] [location=4041..5561] [ssu_len=1520] [contig_len=5913]	d__Bacteria;p__Bacteroidota;c__Bacteroidia;o__Flavobacteriales;
OTU_A071	76.023	GTDB	RS_GCF_002090095.1 d__Bacteria;p__Actinobacteriota;c__Actinobacteria;o__Actinomycetales;f__Demequinaceae;g__Demequina;s__Demequina sp002090095 [locus_tag=NZ_BBRJ01000003.1] [location=254422..255940] [ssu_len=1518] [contig_len=543405]	d__Bacteria;p__Actinobacteriota;
OTU_A072	81.901	GTDB	RS_GCF_003053505.1 d__Bacteria;p__Desulfuromonadota;c__Desulfuromonadia;o__Geobacterales;f__Geobacteraceae;g__QAXR01;s__QAXR01 sp003053505 [locus_tag=NZ_QAXR01000052.1] [location=81..1632] [ssu_len=1551] [contig_len=5170]	d__Bacteria;p__Desulfuromonadota;c__Desulfuromonadia
OTU_A073	84.644	GTDB	RS_GCF_001038695.1 d__Bacteria;p__Firmicutes;c__Bacilli;o__Bacillales;f__Bacillaceae_B;g__Bacillus_F;s__Bacillus_F marisflavi_A [locus_tag=NZ_LDWH01000014.1] [location=163..1712] [ssu_len=1549] [contig_len=1858]	d__Bacteria;p__Firmicutes;c__Bacilli;o__Bacillales;
OTU_A074	79.234	GTDB	GB_GCA_002772895.1 d__Bacteria;p__Patescibacteria;c__ABY1;o__SG8-24;f__GCA-002772895;g__GCA-002772895;s__GCA-002772895 sp002772895 [locus_tag=PFCS01000042.1] [location=12072..13548] [ssu_len=1476] [contig_len=102892]	d__Bacteria;p__Patescibacteria;c__ABY1;
OTU_A075	78.062	GTDB	GB_GCA_001771285.1 d__Bacteria;p__Methylomirabilota;c__Methylomirabilia;o__Methylomirabilales;f__2-02-FULL-66-22;g__2-02-FULL-66-22;s__2-02-FULL-66-22 sp001771285 [locus_tag=METI01000073.1] [location=28344..29911] [ssu_len=1567] [contig_len=57379]	d__Bacteria;p__Methylomirabilota;
OTU_A076	83.455	GTDB	GB_GCA_001771285.1 d__Bacteria;p__Methylomirabilota;c__Methylomirabilia;o__Methylomirabilales;f__2-02-FULL-66-22;g__2-02-FULL-66-22;s__2-02-FULL-66-22 sp001771285 [locus_tag=METI01000073.1] [location=28344..29911] [ssu_len=1567] [contig_len=57379]	d__Bacteria;p__Methylomirabilota;c__Methylomirabilia;o__Methylomirabilales
OTU_A077	76.994	GTDB	RS_GCF_002090095.1 d__Bacteria;p__Actinobacteriota;c__Actinobacteria;o__Actinomycetales;f__Demequinaceae;g__Demequina;s__Demequina sp002090095 [locus_tag=NZ_BBRJ01000003.1] [location=254422..255940] [ssu_len=1518] [contig_len=543405]	d__Bacteria;p__Actinobacteriota;
OTU_A078	87.358	GTDB	RS_GCF_000759345.1 d__Bacteria;p__Proteobacteria;c__Gammaproteobacteria;o__Pseudomonadales;f__Halomonadaceae;g__Halomonas_A;s__Halomonas_A xinjiangensis [locus_tag=NZ_JPZL01000008.1] [location=251..1787] [ssu_len=1536] [contig_len=1837]	d__Bacteria;p__Proteobacteria;c__Gammaproteobacteria;o__Pseudomonadales;f__Halomonadaceae;
OTU_A079	76.749	GTDB	RS_GCF_002355395.1 d__Bacteria;p__Actinobacteriota;c__Actinobacteria;o__Actinomycetales;f__Microbacteriaceae;g__Microcella;s__Microcella alkaliphila [locus_tag=NZ_AP017315.1] [location=1149428..1150946] [ssu_len=1518] [contig_len=2702837]	d__Bacteria;p__Actinobacteriota;
OTU_A080	85.809	GTDB	RS_GCF_000192575.1 d__Bacteria;p__Proteobacteria;c__Alphaproteobacteria;o__Sphingomonadales;f__Sphingomonadaceae;g__Novosphingobium;s__Novosphingobium nitrogenifigens [locus_tag=NZ_GL876934.1] [location=450512..451969] [ssu_len=1457] [contig_len=452176]	d__Bacteria;p__Proteobacteria;c__Alphaproteobacteria;o__Sphingomonadales;
OTU_A081	83.667	GTDB	RS_GCF_000816565.1 d__Bacteria;p__Actinobacteriota;c__Actinobacteria;o__Actinomycetales;f__Micrococcaceae;g__Arthrobacter_D;s__Arthrobacter_D sp000816565 [locus_tag=NZ_JWSU01000004.1] [location=1174703..1176233] [ssu_len=1530] [contig_len=1180447]	d__Bacteria;p__Actinobacteriota;c__Actinobacteria;o__Actinomycetales;
OTU_A082	84.192	GTDB	GB_GCA_001774395.1 d__Bacteria;p__Patescibacteria;c__UBA1384;o__2-12-FULL-50-11;f__2-12-FULL-50-11;g__2-12-FULL-50-11;s__2-12-FULL-50-11 sp001774395 [locus_tag=MEZX01000002.1] [location=366282..368180] [ssu_len=1898] [contig_len=629280]	d__Bacteria;p__Patescibacteria;c__UBA1384;o__2-12-FULL-50-11;
OTU_A083	85.714	GTDB	GB_GCA_000996035.1 d__Bacteria;p__Patescibacteria;c__Paceibacteria;o__UBA9983;f__UBA9983;g__UBA9983;s__UBA9983 sp000996035 [locus_tag=LBYH01000001.1] [location=3..1358] [ssu_len=1355] [contig_len=114311]	d__Bacteria;p__Patescibacteria;c__Paceibacteria;o__UBA9983;
OTU_A084	79.383	GTDB	GB_GCA_002772895.1 d__Bacteria;p__Patescibacteria;c__ABY1;o__SG8-24;f__GCA-002772895;g__GCA-002772895;s__GCA-002772895 sp002772895 [locus_tag=PFCS01000042.1] [location=12072..13548] [ssu_len=1476] [contig_len=102892]	d__Bacteria;p__Patescibacteria;c__ABY1;
OTU_A085	78.739	GTDB	GB_GCA_001771285.1 d__Bacteria;p__Methylomirabilota;c__Methylomirabilia;o__Methylomirabilales;f__2-02-FULL-66-22;g__2-02-FULL-66-22;s__2-02-FULL-66-22 sp001771285 [locus_tag=METI01000073.1] [location=28344..29911] [ssu_len=1567] [contig_len=57379]	d__Bacteria;p__Methylomirabilota;c__Methylomirabilia;
OTU_A086	80.622	GTDB	GB_GCA_001771285.1 d__Bacteria;p__Methylomirabilota;c__Methylomirabilia;o__Methylomirabilales;f__2-02-FULL-66-22;g__2-02-FULL-66-22;s__2-02-FULL-66-22 sp001771285 [locus_tag=METI01000073.1] [location=28344..29911] [ssu_len=1567] [contig_len=57379]	d__Bacteria;p__Methylomirabilota;c__Methylomirabilia;
OTU_A087	80.15	GTDB	GB_GCA_001800075.1 d__Bacteria;p__Elusimicrobiota;c__Elusimicrobia;o__2-01-FULL-59-12;f__2-01-FULL-59-12;g__2-01-FULL-59-12;s__2-01-FULL-59-12 sp001800075 [locus_tag=MGUR01000062.1] [location=16487..18032] [ssu_len=1545] [contig_len=82498]	d__Bacteria;p__Elusimicrobiota;c__Elusimicrobia;
OTU_A088	81.818	GTDB	RS_GCF_002514725.1 d__Bacteria;p__Proteobacteria;c__Gammaproteobacteria;o__Pseudomonadales;f__Oleiphilaceae;g__Mangrovitalea;s__Mangrovitalea sediminis [locus_tag=NZ_NTLB01000012.1] [location=98..1633] [ssu_len=1535] [contig_len=5409]	d__Bacteria;p__Proteobacteria;c__Gammaproteobacteria
OTU_A089	80.354	GTDB	GB_GCA_002772895.1 d__Bacteria;p__Patescibacteria;c__ABY1;o__SG8-24;f__GCA-002772895;g__GCA-002772895;s__GCA-002772895 sp002772895 [locus_tag=PFCS01000042.1] [location=12072..13548] [ssu_len=1476] [contig_len=102892]	d__Bacteria;p__Patescibacteria;c__ABY1;
OTU_A090	90	GTDB	GB_GCA_001774395.1 d__Bacteria;p__Patescibacteria;c__UBA1384;o__2-12-FULL-50-11;f__2-12-FULL-50-11;g__2-12-FULL-50-11;s__2-12-FULL-50-11 sp001774395 [locus_tag=MEZX01000002.1] [location=366282..368180] [ssu_len=1898] [contig_len=629280]	d__Bacteria;p__Patescibacteria;c__UBA1384;o__2-12-FULL-50-11;f__2-12-FULL-50-11
OTU_A091	83.27	GTDB	RS_GCF_900489485.1 d__Bacteria;p__Bacteroidota;c__Bacteroidia;o__Flavobacteriales;f__Flavobacteriaceae;g__Aequorivita;s__Aequorivita lipolytica [locus_tag=NZ_UEFO01000023.1] [location=4041..5561] [ssu_len=1520] [contig_len=5913]	d__Bacteria;p__Bacteroidota;c__Bacteroidia;o__Flavobacteriales;
OTU_A092	77.474	GTDB	RS_GCF_000019185.1 d__Bacteria;p__Proteobacteria;c__Gammaproteobacteria;o__Enterobacterales;f__Shewanellaceae;g__Shewanella;s__Shewanella halifaxensis [locus_tag=NC_010334.1-#2] [location=4716878..4718419] [ssu_len=1541] [contig_len=5226917]	d__Bacteria;p__Proteobacteria;
OTU_A093	76.549	GTDB	GB_GCA_001771285.1 d__Bacteria;p__Methylomirabilota;c__Methylomirabilia;o__Methylomirabilales;f__2-02-FULL-66-22;g__2-02-FULL-66-22;s__2-02-FULL-66-22 sp001771285 [locus_tag=METI01000073.1] [location=28344..29911] [ssu_len=1567] [contig_len=57379]	d__Bacteria;p__Methylomirabilota;
OTU_A094	90.53	GTDB	GB_GCA_003508595.1 d__Bacteria;p__Planctomycetota;c__Planctomycetes;o__Planctomycetales;f__Planctomycetaceae;g__UBA10511;s__UBA10511 sp003508595 [locus_tag=contig_4470] [location=45539..47026] [ssu_len=1487] [contig_len=47027]	d__Bacteria;p__Planctomycetota;c__Planctomycetes;o__Planctomycetales;f__Planctomycetaceae
OTU_A095	79.134	GTDB	GB_GCA_002772895.1 d__Bacteria;p__Patescibacteria;c__ABY1;o__SG8-24;f__GCA-002772895;g__GCA-002772895;s__GCA-002772895 sp002772895 [locus_tag=PFCS01000042.1] [location=12072..13548] [ssu_len=1476] [contig_len=102892]	d__Bacteria;p__Patescibacteria;c__ABY1;
OTU_A096	86.492	GTDB	RS_GCF_001648175.1 d__Bacteria;p__Proteobacteria;c__Gammaproteobacteria;o__Pseudomonadales;f__Halomonadaceae;g__Halotalea;s__Halotalea alkalilenta_A [locus_tag=NZ_CP015243.1-#2] [location=3714..5249] [ssu_len=1535] [contig_len=4387428]	d__Bacteria;p__Proteobacteria;c__Gammaproteobacteria;
OTU_A097	79.256	GTDB	RS_GCF_002803155.1 d__Bacteria;p__Actinobacteriota;c__Actinobacteria;o__Streptomycetales;f__Streptomycetaceae;g__Streptomyces;s__Streptomyces sp002803155 [locus_tag=NZ_NNBP01000058.1] [location=24887..26486] [ssu_len=1599] [contig_len=29929]	d__Bacteria;p__Actinobacteriota;c__Actinobacteria;
OTU_A098	78.464	GTDB	GB_GCA_001800075.1 d__Bacteria;p__Elusimicrobiota;c__Elusimicrobia;o__2-01-FULL-59-12;f__2-01-FULL-59-12;g__2-01-FULL-59-12;s__2-01-FULL-59-12 sp001800075 [locus_tag=MGUR01000062.1] [location=16487..18032] [ssu_len=1545] [contig_len=82498]	d__Bacteria;p__Elusimicrobiota;
OTU_A099	87.442	GTDB	RS_GCF_002355995.1 d__Bacteria;p__Deinococcota;c__Deinococci;o__Deinococcales;f__Thermaceae;g__Thermus;s__Thermus thermophilus_C [locus_tag=NZ_AP017920.1] [location=1051924..1053440] [ssu_len=1516] [contig_len=2121526]	d__Bacteria;p__Deinococcota;c__Deinococci;o__Deinococcales;f__Thermaceae;
OTU_A100	79.502	GTDB	RS_GCF_000372745.1 d__Bacteria;p__Actinobacteriota;c__Actinobacteria;o__Streptomycetales;f__Streptomycetaceae;g__Embleya;s__Embleya scabrispora [locus_tag=NZ_KB889645.1] [location=74..1595] [ssu_len=1521] [contig_len=1755]	d__Bacteria;p__Actinobacteriota;c__Actinobacteria;
OTU_A101	79.167	GTDB	GB_GCA_002338605.1 d__Bacteria;p__Proteobacteria;c__Gammaproteobacteria;o__Woeseiales;f__Woeseiaceae;g__UBA1847;s__UBA1847 sp002338605 [locus_tag=DDIP01000386.1] [location=5324..6061] [ssu_len=737] [contig_len=6061]	d__Bacteria;p__Proteobacteria;c__Gammaproteobacteria;
OTU_A102	81.416	GTDB	GB_GCA_001771285.1 d__Bacteria;p__Methylomirabilota;c__Methylomirabilia;o__Methylomirabilales;f__2-02-FULL-66-22;g__2-02-FULL-66-22;s__2-02-FULL-66-22 sp001771285 [locus_tag=METI01000073.1] [location=28344..29911] [ssu_len=1567] [contig_len=57379]	d__Bacteria;p__Methylomirabilota;c__Methylomirabilia;
OTU_A103	80.515	GTDB	RS_GCF_003053505.1 d__Bacteria;p__Desulfuromonadota;c__Desulfuromonadia;o__Geobacterales;f__Geobacteraceae;g__QAXR01;s__QAXR01 sp003053505 [locus_tag=NZ_QAXR01000052.1] [location=81..1632] [ssu_len=1551] [contig_len=5170]	d__Bacteria;p__Desulfuromonadota;c__Desulfuromonadia;
OTU_A104	84.375	GTDB	GB_GCA_002772895.1 d__Bacteria;p__Patescibacteria;c__ABY1;o__SG8-24;f__GCA-002772895;g__GCA-002772895;s__GCA-002772895 sp002772895 [locus_tag=PFCS01000042.1] [location=12072..13548] [ssu_len=1476] [contig_len=102892]	d__Bacteria;p__Patescibacteria;c__ABY1;o__SG8-24;
OTU_A105	82.282	GTDB	GB_GCA_002403305.1 d__Bacteria;p__Bacteroidota;c__Bacteroidia;o__Bacteroidales;f__vadinHA17;g__SR-FBR-E99;s__SR-FBR-E99 sp002403305 [locus_tag=DHHM01000014.1] [location=4..445] [ssu_len=441] [contig_len=273222]	d__Bacteria;p__Bacteroidota;c__Bacteroidia;o__Bacteroidales;
OTU_A106	75.536	GTDB	GB_GCA_002841785.1 d__Bacteria;p__Desulfobacterota;c__Desulfobulbia;o__Desulfobulbales;f__Desulfurivibrionaceae;g__UBA2262;s__UBA2262 sp002841785 [locus_tag=PHAW01000196.1] [location=3195..4726] [ssu_len=1531] [contig_len=7794]	d__Bacteria;p__Desulfobacterota;
OTU_A107	80.292	GTDB	RS_GCF_002607855.1 d__Bacteria;p__Firmicutes_B;c__Desulfotomaculia;o__Desulfotomaculales;f__Desulfotomaculaceae;g__Desulfotomaculum_H;s__Desulfotomaculum_H profundi [locus_tag=NZ_AWQQ01000055.1] [location=82001..83601] [ssu_len=1600] [contig_len=140278]	d__Bacteria;p__Firmicutes_B;c__Desulfotomaculia;
OTU_A108	82.877	GTDB	RS_GCF_900166975.1 d__Bacteria;p__Proteobacteria;c__Gammaproteobacteria;o__Enterobacterales;f__Vibrionaceae;g__Photobacterium;s__Photobacterium toruni [locus_tag=NZ_FUWP01000087.1] [location=2..907] [ssu_len=905] [contig_len=908]	d__Bacteria;p__Proteobacteria;c__Gammaproteobacteria;o__Enterobacterales;
OTU_A109	80.855	GTDB	RS_GCF_002251795.1 d__Bacteria;p__Proteobacteria;c__Alphaproteobacteria;o__Azospirillales;f__Azospirillaceae;g__Niveispirillum;s__Niveispirillum lacus [locus_tag=NZ_NOXU01000016.1] [location=57805..59282] [ssu_len=1477] [contig_len=60687]	d__Bacteria;p__Proteobacteria;c__Alphaproteobacteria;
OTU_A110	79.853	GTDB	RS_GCF_900155525.1 d__Bacteria;p__Desulfobacterota_A;c__Desulfovibrionia;o__Desulfovibrionales;f__Desulfovibrionaceae;g__Mailhella;s__Mailhella massiliensis [locus_tag=NZ_LT706945.1] [location=99..1643] [ssu_len=1544] [contig_len=189915]	d__Bacteria;p__Desulfobacterota_A;c__Desulfovibrionia;
OTU_A111	83.66	GTDB	RS_GCF_900489485.1 d__Bacteria;p__Bacteroidota;c__Bacteroidia;o__Flavobacteriales;f__Flavobacteriaceae;g__Aequorivita;s__Aequorivita lipolytica [locus_tag=NZ_UEFO01000023.1] [location=4041..5561] [ssu_len=1520] [contig_len=5913]	d__Bacteria;p__Bacteroidota;c__Bacteroidia;o__Flavobacteriales;
OTU_A112	78.035	GTDB	GB_GCA_002476985.1 d__Bacteria;p__Actinobacteriota;c__Actinobacteria;o__Propionibacteriales;f__Nocardioidaceae;g__Aeromicrobium;s__Aeromicrobium sp002476985 [locus_tag=DLNK01000002.1] [location=211699..213214] [ssu_len=1515] [contig_len=213515]	d__Bacteria;p__Actinobacteriota;
OTU_A113	77.712	GTDB	GB_GCA_002772895.1 d__Bacteria;p__Patescibacteria;c__ABY1;o__SG8-24;f__GCA-002772895;g__GCA-002772895;s__GCA-002772895 sp002772895 [locus_tag=PFCS01000042.1] [location=12072..13548] [ssu_len=1476] [contig_len=102892]	d__Bacteria;p__Patescibacteria;
OTU_A114	82.772	GTDB	RS_GCF_002514725.1 d__Bacteria;p__Proteobacteria;c__Gammaproteobacteria;o__Pseudomonadales;f__Oleiphilaceae;g__Mangrovitalea;s__Mangrovitalea sediminis [locus_tag=NZ_NTLB01000012.1] [location=98..1633] [ssu_len=1535] [contig_len=5409]	d__Bacteria;p__Proteobacteria;c__Gammaproteobacteria;o__Pseudomonadales;
OTU_A115	86.07	GTDB	RS_GCF_002355995.1 d__Bacteria;p__Deinococcota;c__Deinococci;o__Deinococcales;f__Thermaceae;g__Thermus;s__Thermus thermophilus_C [locus_tag=NZ_AP017920.1] [location=1051924..1053440] [ssu_len=1516] [contig_len=2121526]	d__Bacteria;p__Deinococcota;c__Deinococci;o__Deinococcales;
OTU_A116	78.442	GTDB	GB_GCA_001771285.1 d__Bacteria;p__Methylomirabilota;c__Methylomirabilia;o__Methylomirabilales;f__2-02-FULL-66-22;g__2-02-FULL-66-22;s__2-02-FULL-66-22 sp001771285 [locus_tag=METI01000073.1] [location=28344..29911] [ssu_len=1567] [contig_len=57379]	d__Bacteria;p__Methylomirabilota;
OTU_A117	82.7	GTDB	GB_GCA_001800075.1 d__Bacteria;p__Elusimicrobiota;c__Elusimicrobia;o__2-01-FULL-59-12;f__2-01-FULL-59-12;g__2-01-FULL-59-12;s__2-01-FULL-59-12 sp001800075 [locus_tag=MGUR01000062.1] [location=16487..18032] [ssu_len=1545] [contig_len=82498]	d__Bacteria;p__Elusimicrobiota;c__Elusimicrobia;o__2-01-FULL-59-12;
OTU_A118	85.009	GTDB	GB_GCA_000447245.1 d__Bacteria;p__Zixibacteria;c__MSB-5A5;o__MSB-5A5;f__RBG-1;g__RBG-1;s__RBG-1 sp000447245 [locus_tag=AUYT01000001.1] [location=1039433..1041001] [ssu_len=1568] [contig_len=2122767]	d__Bacteria;p__Zixibacteria;c__MSB-5A5;o__MSB-5A5;
OTU_A119	77.19	GTDB	RS_GCF_900155525.1 d__Bacteria;p__Desulfobacterota_A;c__Desulfovibrionia;o__Desulfovibrionales;f__Desulfovibrionaceae;g__Mailhella;s__Mailhella massiliensis [locus_tag=NZ_LT706945.1] [location=99..1643] [ssu_len=1544] [contig_len=189915]	d__Bacteria;p__Desulfobacterota_A;
OTU_A120	80.808	GTDB	RS_GCF_002356535.1 d__Bacteria;p__Proteobacteria;c__Gammaproteobacteria;o__Pseudomonadales;f__Pseudomonadaceae;g__Pseudomonas_E;s__Pseudomonas_E sp002356535 [locus_tag=NZ_AP017423.1] [location=483366..484898] [ssu_len=1532] [contig_len=6733957]	d__Bacteria;p__Proteobacteria;c__Gammaproteobacteria;
OTU_A121	85.795	GTDB	RS_GCF_000759345.1 d__Bacteria;p__Proteobacteria;c__Gammaproteobacteria;o__Pseudomonadales;f__Halomonadaceae;g__Halomonas_A;s__Halomonas_A xinjiangensis [locus_tag=NZ_JPZL01000008.1] [location=251..1787] [ssu_len=1536] [contig_len=1837]	d__Bacteria;p__Proteobacteria;c__Gammaproteobacteria;o__Pseudomonadales
OTU_A122	83.178	GTDB	RS_GCF_001038695.1 d__Bacteria;p__Firmicutes;c__Bacilli;o__Bacillales;f__Bacillaceae_B;g__Bacillus_F;s__Bacillus_F marisflavi_A [locus_tag=NZ_LDWH01000014.1] [location=163..1712] [ssu_len=1549] [contig_len=1858]	d__Bacteria;p__Firmicutes;c__Bacilli;o__Bacillales;
OTU_A123	77.091	GTDB	GB_GCA_001771285.1 d__Bacteria;p__Methylomirabilota;c__Methylomirabilia;o__Methylomirabilales;f__2-02-FULL-66-22;g__2-02-FULL-66-22;s__2-02-FULL-66-22 sp001771285 [locus_tag=METI01000073.1] [location=28344..29911] [ssu_len=1567] [contig_len=57379]	d__Bacteria;p__Methylomirabilota;
OTU_A124	83.041	GTDB	RS_GCF_000971155.1 d__Bacteria;p__Actinobacteriota;c__Actinobacteria;o__Actinomycetales;f__Demequinaceae;g__Demequina;s__Demequina maris [locus_tag=NZ_BBLX01000020.1] [location=3581..5099] [ssu_len=1518] [contig_len=5321]	d__Bacteria;p__Actinobacteriota;c__Actinobacteria;o__Actinomycetales;
OTU_A125	84.112	GTDB	RS_GCF_001038695.1 d__Bacteria;p__Firmicutes;c__Bacilli;o__Bacillales;f__Bacillaceae_B;g__Bacillus_F;s__Bacillus_F marisflavi_A [locus_tag=NZ_LDWH01000014.1] [location=163..1712] [ssu_len=1549] [contig_len=1858]	d__Bacteria;p__Firmicutes;c__Bacilli;o__Bacillales;
OTU_A126	77.314	GTDB	GB_GCA_002841785.1 d__Bacteria;p__Desulfobacterota;c__Desulfobulbia;o__Desulfobulbales;f__Desulfurivibrionaceae;g__UBA2262;s__UBA2262 sp002841785 [locus_tag=PHAW01000196.1] [location=3195..4726] [ssu_len=1531] [contig_len=7794]	d__Bacteria;p__Desulfobacterota;
OTU_A127	79.422	GTDB	RS_GCF_003053505.1 d__Bacteria;p__Desulfuromonadota;c__Desulfuromonadia;o__Geobacterales;f__Geobacteraceae;g__QAXR01;s__QAXR01 sp003053505 [locus_tag=NZ_QAXR01000052.1] [location=81..1632] [ssu_len=1551] [contig_len=5170]	d__Bacteria;p__Desulfuromonadota;c__Desulfuromonadia;
OTU_A128	84.021	GTDB	GB_GCA_002785165.1 d__Bacteria;p__Patescibacteria;c__Paceibacteria;o__Paceibacterales;f__CG1-02-41-26;g__PFMI01;s__PFMI01 sp002785165 [locus_tag=PFMI01000008.1] [location=4961..6497] [ssu_len=1536] [contig_len=9390]	d__Bacteria;p__Patescibacteria;c__Paceibacteria;o__Paceibacterales;
OTU_A129	77.273	GTDB	RS_GCF_001954135.1 d__Bacteria;p__Actinobacteriota;c__Actinobacteria;o__Mycobacteriales;f__Mycobacteriaceae;g__Mycolicibacterium;s__Mycolicibacterium sp001954135 [locus_tag=NZ_MBEQ01000093.1] [location=178..1693] [ssu_len=1515] [contig_len=1705]	d__Bacteria;p__Actinobacteriota;
OTU_A130	79.771	GTDB	RS_GCF_000372745.1 d__Bacteria;p__Actinobacteriota;c__Actinobacteria;o__Streptomycetales;f__Streptomycetaceae;g__Embleya;s__Embleya scabrispora [locus_tag=NZ_KB889645.1] [location=74..1595] [ssu_len=1521] [contig_len=1755]	d__Bacteria;p__Actinobacteriota;c__Actinobacteria;
OTU_A131	79.96	GTDB	GB_GCA_002772895.1 d__Bacteria;p__Patescibacteria;c__ABY1;o__SG8-24;f__GCA-002772895;g__GCA-002772895;s__GCA-002772895 sp002772895 [locus_tag=PFCS01000042.1] [location=12072..13548] [ssu_len=1476] [contig_len=102892]	d__Bacteria;p__Patescibacteria;c__ABY1;
OTU_A132	78.766	GTDB	RS_GCF_003053505.1 d__Bacteria;p__Desulfuromonadota;c__Desulfuromonadia;o__Geobacterales;f__Geobacteraceae;g__QAXR01;s__QAXR01 sp003053505 [locus_tag=NZ_QAXR01000052.1] [location=81..1632] [ssu_len=1551] [contig_len=5170]	d__Bacteria;p__Desulfuromonadota;c__Desulfuromonadia;
OTU_A133	80.812	GTDB	GB_GCA_001800075.1 d__Bacteria;p__Elusimicrobiota;c__Elusimicrobia;o__2-01-FULL-59-12;f__2-01-FULL-59-12;g__2-01-FULL-59-12;s__2-01-FULL-59-12 sp001800075 [locus_tag=MGUR01000062.1] [location=16487..18032] [ssu_len=1545] [contig_len=82498]	d__Bacteria;p__Elusimicrobiota;c__Elusimicrobia;
OTU_A134	74.818	GTDB	RS_GCF_003053505.1 d__Bacteria;p__Desulfuromonadota;c__Desulfuromonadia;o__Geobacterales;f__Geobacteraceae;g__QAXR01;s__QAXR01 sp003053505 [locus_tag=NZ_QAXR01000052.1] [location=81..1632] [ssu_len=1551] [contig_len=5170]	d__Bacteria
OTU_A135	80.705	GTDB	RS_GCF_003053505.1 d__Bacteria;p__Desulfuromonadota;c__Desulfuromonadia;o__Geobacterales;f__Geobacteraceae;g__QAXR01;s__QAXR01 sp003053505 [locus_tag=NZ_QAXR01000052.1] [location=81..1632] [ssu_len=1551] [contig_len=5170]	d__Bacteria;p__Desulfuromonadota;c__Desulfuromonadia;
OTU_A136	80.194	GTDB	RS_GCF_002090095.1 d__Bacteria;p__Actinobacteriota;c__Actinobacteria;o__Actinomycetales;f__Demequinaceae;g__Demequina;s__Demequina sp002090095 [locus_tag=NZ_BBRJ01000003.1] [location=254422..255940] [ssu_len=1518] [contig_len=543405]	d__Bacteria;p__Actinobacteriota;c__Actinobacteria;
OTU_A137	82.7	GTDB	RS_GCF_900489485.1 d__Bacteria;p__Bacteroidota;c__Bacteroidia;o__Flavobacteriales;f__Flavobacteriaceae;g__Aequorivita;s__Aequorivita lipolytica [locus_tag=NZ_UEFO01000023.1] [location=4041..5561] [ssu_len=1520] [contig_len=5913]	d__Bacteria;p__Bacteroidota;c__Bacteroidia;o__Flavobacteriales;
OTU_A138	78.767	GTDB	GB_GCA_002476985.1 d__Bacteria;p__Actinobacteriota;c__Actinobacteria;o__Propionibacteriales;f__Nocardioidaceae;g__Aeromicrobium;s__Aeromicrobium sp002476985 [locus_tag=DLNK01000002.1] [location=211699..213214] [ssu_len=1515] [contig_len=213515]	d__Bacteria;p__Actinobacteriota;c__Actinobacteria;
OTU_A139	88.514	GTDB	RS_GCF_000759345.1 d__Bacteria;p__Proteobacteria;c__Gammaproteobacteria;o__Pseudomonadales;f__Halomonadaceae;g__Halomonas_A;s__Halomonas_A xinjiangensis [locus_tag=NZ_JPZL01000008.1] [location=251..1787] [ssu_len=1536] [contig_len=1837]	d__Bacteria;p__Proteobacteria;c__Gammaproteobacteria;o__Pseudomonadales;f__Halomonadaceae;
OTU_A140	84.783	GTDB	GB_GCA_001774395.1 d__Bacteria;p__Patescibacteria;c__UBA1384;o__2-12-FULL-50-11;f__2-12-FULL-50-11;g__2-12-FULL-50-11;s__2-12-FULL-50-11 sp001774395 [locus_tag=MEZX01000002.1] [location=366282..368180] [ssu_len=1898] [contig_len=629280]	d__Bacteria;p__Patescibacteria;c__UBA1384;o__2-12-FULL-50-11;
OTU_A141	84.515	GTDB	RS_GCF_001038695.1 d__Bacteria;p__Firmicutes;c__Bacilli;o__Bacillales;f__Bacillaceae_B;g__Bacillus_F;s__Bacillus_F marisflavi_A [locus_tag=NZ_LDWH01000014.1] [location=163..1712] [ssu_len=1549] [contig_len=1858]	d__Bacteria;p__Firmicutes;c__Bacilli;o__Bacillales;
OTU_A142	78.062	GTDB	GB_GCA_001771285.1 d__Bacteria;p__Methylomirabilota;c__Methylomirabilia;o__Methylomirabilales;f__2-02-FULL-66-22;g__2-02-FULL-66-22;s__2-02-FULL-66-22 sp001771285 [locus_tag=METI01000073.1] [location=28344..29911] [ssu_len=1567] [contig_len=57379]	d__Bacteria;p__Methylomirabilota;
OTU_A143	80.815	GTDB	GB_GCA_002772895.1 d__Bacteria;p__Patescibacteria;c__ABY1;o__SG8-24;f__GCA-002772895;g__GCA-002772895;s__GCA-002772895 sp002772895 [locus_tag=PFCS01000042.1] [location=12072..13548] [ssu_len=1476] [contig_len=102892]	d__Bacteria;p__Patescibacteria;c__ABY1;
OTU_A144	77.574	GTDB	RS_GCF_003053505.1 d__Bacteria;p__Desulfuromonadota;c__Desulfuromonadia;o__Geobacterales;f__Geobacteraceae;g__QAXR01;s__QAXR01 sp003053505 [locus_tag=NZ_QAXR01000052.1] [location=81..1632] [ssu_len=1551] [contig_len=5170]	d__Bacteria;p__Desulfuromonadota;
OTU_A145	79.434	GTDB	RS_GCF_001747105.1 d__Bacteria;p__Bacteroidota;c__Bacteroidia;o__Cytophagales;f__Cyclobacteriaceae;g__Fabibacter;s__Fabibacter misakiensis [locus_tag=NZ_MDGQ01000005.1] [location=2618708..2620242] [ssu_len=1534] [contig_len=2620466]	d__Bacteria;p__Bacteroidota;c__Bacteroidia;
OTU_A146	88.103	GTDB	GB_GCA_002413065.1 d__Bacteria;p__Patescibacteria;c__Paceibacteria;o__UBA9983_A;f__UBA11359;g__C7867-002;s__C7867-002 sp002413065 [locus_tag=DHWH01000032.1] [location=21155..22765] [ssu_len=1610] [contig_len=38835]	d__Bacteria;p__Patescibacteria;c__Paceibacteria;o__UBA9983_A;f__UBA11359;
OTU_A147	79.691	GTDB	RS_GCF_000372745.1 d__Bacteria;p__Actinobacteriota;c__Actinobacteria;o__Streptomycetales;f__Streptomycetaceae;g__Embleya;s__Embleya scabrispora [locus_tag=NZ_KB889645.1] [location=74..1595] [ssu_len=1521] [contig_len=1755]	d__Bacteria;p__Actinobacteriota;c__Actinobacteria;
OTU_A148	80.529	GTDB	GB_GCA_002682945.1 d__Bacteria;p__Bacteroidota;c__Bacteroidia;o__Flavobacteriales;f__Cryomorphaceae;g__TMED14;s__TMED14 sp002682945 [locus_tag=NYSL01000017.1] [location=98735..100136] [ssu_len=1401] [contig_len=100136]	d__Bacteria;p__Bacteroidota;c__Bacteroidia;
OTU_A149	80.137	GTDB	GB_GCA_001774395.1 d__Bacteria;p__Patescibacteria;c__UBA1384;o__2-12-FULL-50-11;f__2-12-FULL-50-11;g__2-12-FULL-50-11;s__2-12-FULL-50-11 sp001774395 [locus_tag=MEZX01000002.1] [location=366282..368180] [ssu_len=1898] [contig_len=629280]	d__Bacteria;p__Patescibacteria;c__UBA1384;
OTU_A150	78.236	GTDB	GB_GCA_001800075.1 d__Bacteria;p__Elusimicrobiota;c__Elusimicrobia;o__2-01-FULL-59-12;f__2-01-FULL-59-12;g__2-01-FULL-59-12;s__2-01-FULL-59-12 sp001800075 [locus_tag=MGUR01000062.1] [location=16487..18032] [ssu_len=1545] [contig_len=82498]	d__Bacteria;p__Elusimicrobiota;
OTU_A151	77.143	GTDB	GB_GCA_001771285.1 d__Bacteria;p__Methylomirabilota;c__Methylomirabilia;o__Methylomirabilales;f__2-02-FULL-66-22;g__2-02-FULL-66-22;s__2-02-FULL-66-22 sp001771285 [locus_tag=METI01000073.1] [location=28344..29911] [ssu_len=1567] [contig_len=57379]	d__Bacteria;p__Methylomirabilota;
OTU_A152	96.97	GTDB	GB_GCA_002785165.1 d__Bacteria;p__Patescibacteria;c__Paceibacteria;o__Paceibacterales;f__CG1-02-41-26;g__PFMI01;s__PFMI01 sp002785165 [locus_tag=PFMI01000008.1] [location=4961..6497] [ssu_len=1536] [contig_len=9390]	d__Bacteria;p__Patescibacteria;c__Paceibacteria;o__Paceibacterales;f__CG1-02-41-26;g__PFMI01
OTU_A153	79.375	GTDB	RS_GCF_002355995.1 d__Bacteria;p__Deinococcota;c__Deinococci;o__Deinococcales;f__Thermaceae;g__Thermus;s__Thermus thermophilus_C [locus_tag=NZ_AP017920.1] [location=1051924..1053440] [ssu_len=1516] [contig_len=2121526]	d__Bacteria;p__Deinococcota;c__Deinococci;
OTU_A154	88.636	GTDB	GB_GCA_003508595.1 d__Bacteria;p__Planctomycetota;c__Planctomycetes;o__Planctomycetales;f__Planctomycetaceae;g__UBA10511;s__UBA10511 sp003508595 [locus_tag=contig_4470] [location=45539..47026] [ssu_len=1487] [contig_len=47027]	d__Bacteria;p__Planctomycetota;c__Planctomycetes;o__Planctomycetales;f__Planctomycetaceae
OTU_A155	75.138	GTDB	RS_GCF_003053505.1 d__Bacteria;p__Desulfuromonadota;c__Desulfuromonadia;o__Geobacterales;f__Geobacteraceae;g__QAXR01;s__QAXR01 sp003053505 [locus_tag=NZ_QAXR01000052.1] [location=81..1632] [ssu_len=1551] [contig_len=5170]	d__Bacteria;p__Desulfuromonadota;
OTU_A156	80.345	GTDB	RS_GCF_000513475.1 d__Bacteria;p__Dependentiae;c__Babeliae;o__Babeliales;f__Babeliaceae;g__Babela;s__Babela massiliensis [locus_tag=NC_023003.1] [location=503485..505022] [ssu_len=1537] [contig_len=1118422]	d__Bacteria;p__Dependentiae;c__Babeliae;
OTU_A157	81.818	GTDB	RS_GCF_002803155.1 d__Bacteria;p__Actinobacteriota;c__Actinobacteria;o__Streptomycetales;f__Streptomycetaceae;g__Streptomyces;s__Streptomyces sp002803155 [locus_tag=NZ_NNBP01000058.1] [location=24887..26486] [ssu_len=1599] [contig_len=29929]	d__Bacteria;p__Actinobacteriota;c__Actinobacteria;
OTU_A158	85.019	GTDB	RS_GCF_900115375.1 d__Bacteria;p__Proteobacteria;c__Gammaproteobacteria;o__Burkholderiales;f__Burkholderiaceae;g__Variovorax;s__Variovorax sp900115375 [locus_tag=NZ_FOWG01000031.1] [location=3723..5253] [ssu_len=1530] [contig_len=5439]	d__Bacteria;p__Proteobacteria;c__Gammaproteobacteria;o__Burkholderiales;
OTU_A159	77.736	GTDB	GB_GCA_001800075.1 d__Bacteria;p__Elusimicrobiota;c__Elusimicrobia;o__2-01-FULL-59-12;f__2-01-FULL-59-12;g__2-01-FULL-59-12;s__2-01-FULL-59-12 sp001800075 [locus_tag=MGUR01000062.1] [location=16487..18032] [ssu_len=1545] [contig_len=82498]	d__Bacteria;p__Elusimicrobiota;
OTU_A161	84.532	GTDB	RS_GCF_002607855.1 d__Bacteria;p__Firmicutes_B;c__Desulfotomaculia;o__Desulfotomaculales;f__Desulfotomaculaceae;g__Desulfotomaculum_H;s__Desulfotomaculum_H profundi [locus_tag=NZ_AWQQ01000055.1] [location=82001..83601] [ssu_len=1600] [contig_len=140278]	d__Bacteria;p__Firmicutes_B;c__Desulfotomaculia;o__Desulfotomaculales;
OTU_A162	80.444	GTDB	GB_GCA_002772895.1 d__Bacteria;p__Patescibacteria;c__ABY1;o__SG8-24;f__GCA-002772895;g__GCA-002772895;s__GCA-002772895 sp002772895 [locus_tag=PFCS01000042.1] [location=12072..13548] [ssu_len=1476] [contig_len=102892]	d__Bacteria;p__Patescibacteria;c__ABY1;
OTU_A163	81.801	GTDB	RS_GCF_003053505.1 d__Bacteria;p__Desulfuromonadota;c__Desulfuromonadia;o__Geobacterales;f__Geobacteraceae;g__QAXR01;s__QAXR01 sp003053505 [locus_tag=NZ_QAXR01000052.1] [location=81..1632] [ssu_len=1551] [contig_len=5170]	d__Bacteria;p__Desulfuromonadota;c__Desulfuromonadia
OTU_A164	82.353	GTDB	RS_GCF_000013045.1 d__Bacteria;p__Bacteroidota;c__Rhodothermia;o__Rhodothermales;f__Salinibacteraceae;g__Salinibacter;s__Salinibacter ruber [locus_tag=NC_007677.1] [location=3328511..3330045] [ssu_len=1534] [contig_len=3551823]	d__Bacteria;p__Bacteroidota;c__Rhodothermia;o__Rhodothermales
OTU_R001	76.77	GTDB	GB_GCA_900466475.1 d__Bacteria;p__Proteobacteria;c__Alphaproteobacteria;o__Rhizobiales;f__Rhizobiaceae;g__Rhizobium;s__Rhizobium sp900466475 [locus_tag=UBMI01000013.1] [location=392..1868] [ssu_len=1476] [contig_len=6256]	d__Bacteria;p__Proteobacteria;
OTU_R002	77.605	GTDB	RS_GCF_900142375.1 d__Bacteria;p__Firmicutes_B;c__Desulfotomaculia;o__Desulfotomaculales;f__Desulfotomaculaceae;g__Desulfotomaculum_H;s__Desulfotomaculum_H aeronauticum [locus_tag=NZ_FRAR01000003.1] [location=1..1240] [ssu_len=1239] [contig_len=1318]	d__Bacteria;p__Firmicutes_B;
OTU_R003	77.384	GTDB	GB_GCA_900466475.1 d__Bacteria;p__Proteobacteria;c__Alphaproteobacteria;o__Rhizobiales;f__Rhizobiaceae;g__Rhizobium;s__Rhizobium sp900466475 [locus_tag=UBMI01000013.1] [location=392..1868] [ssu_len=1476] [contig_len=6256]	d__Bacteria;p__Proteobacteria;
OTU_R004	78.947	GTDB	RS_GCF_002210105.1 d__Bacteria;p__Proteobacteria;c__Alphaproteobacteria;o__Rhodobacterales;f__Rhodobacteraceae;g__Pseudooceanicola;s__Pseudooceanicola sp002210105 [locus_tag=NZ_AQQU01000001.1] [location=219694..221154] [ssu_len=1460] [contig_len=1596207]	d__Bacteria;p__Proteobacteria;c__Alphaproteobacteria;
OTU_R005	80.519	GTDB	RS_GCF_000192575.1 d__Bacteria;p__Proteobacteria;c__Alphaproteobacteria;o__Sphingomonadales;f__Sphingomonadaceae;g__Novosphingobium;s__Novosphingobium nitrogenifigens [locus_tag=NZ_GL876934.1] [location=450512..451969] [ssu_len=1457] [contig_len=452176]	d__Bacteria;p__Proteobacteria;c__Alphaproteobacteria;
OTU_R006	78.125	GTDB	RS_GCF_002607855.1 d__Bacteria;p__Firmicutes_B;c__Desulfotomaculia;o__Desulfotomaculales;f__Desulfotomaculaceae;g__Desulfotomaculum_H;s__Desulfotomaculum_H profundi [locus_tag=NZ_AWQQ01000055.1] [location=82001..83601] [ssu_len=1600] [contig_len=140278]	d__Bacteria;p__Firmicutes_B;
OTU_R007	78.821	GTDB	GB_GCA_000500635.1 d__Bacteria;p__Actinobacteriota;c__Actinobacteria;o__Streptomycetales;f__Streptomycetaceae;g__Streptomyces;s__Streptomyces sp000500635 [locus_tag=AYRX01000118.1] [location=4..1329] [ssu_len=1325] [contig_len=1339]	d__Bacteria;p__Actinobacteriota;c__Actinobacteria;
OTU_R008	76.025	GTDB	RS_GCF_002356535.1 d__Bacteria;p__Proteobacteria;c__Gammaproteobacteria;o__Pseudomonadales;f__Pseudomonadaceae;g__Pseudomonas_E;s__Pseudomonas_E sp002356535 [locus_tag=NZ_AP017423.1] [location=483366..484898] [ssu_len=1532] [contig_len=6733957]	d__Bacteria;p__Proteobacteria;
OTU_R009	76.77	GTDB	RS_GCF_900142375.1 d__Bacteria;p__Firmicutes_B;c__Desulfotomaculia;o__Desulfotomaculales;f__Desulfotomaculaceae;g__Desulfotomaculum_H;s__Desulfotomaculum_H aeronauticum [locus_tag=NZ_FRAR01000003.1] [location=1..1240] [ssu_len=1239] [contig_len=1318]	d__Bacteria;p__Firmicutes_B;
OTU_W165	85.714	GTDB	RS_GCF_000192575.1 d__Bacteria;p__Proteobacteria;c__Alphaproteobacteria;o__Sphingomonadales;f__Sphingomonadaceae;g__Novosphingobium;s__Novosphingobium nitrogenifigens [locus_tag=NZ_GL876934.1] [location=450512..451969] [ssu_len=1457] [contig_len=452176]	d__Bacteria;p__Proteobacteria;c__Alphaproteobacteria;o__Sphingomonadales
