# Supplementary material for: Microbial dark matter sequences verification in amplicon sequencing and environmental metagenomics data
Source: Front Microbiol. 2023 Nov 2;14:1247119. doi: 10.3389/fmicb.2023.1247119 (PMC10656735; doi:10.3389/fmicb.2023.1247119)
Supplement: Supplementary file 3 [file Table_5.xlsx]

## Sheet: Metataxonomic
Supplementary Table 5: This workbook provides an overview of the datasets associated with the study that have been deposited in the National Center for Biotechnology Information (NCBI) database. It assists readers to easily access and explore data. Please refer to separate sheets dedicated to "Metataxonomic" (amplicon sequencing) and "Metagenomics" (whole genome sequencing) data, as well as Micro…
Environment	Sample name	description	BioProject	BioSample
Desert rocks	M4	Desert rocks - Ramat Matred	PRJNA987448	SAMN36955172
Desert rocks	M5	Desert rocks - Ramat Matred	PRJNA987448	SAMN36955172
Desert rocks	C1.1	Desert rocks - Har Michya	PRJNA987448	SAMN36955173
Desert rocks	112	Desert rocks - Har Michya	PRJNA987448	SAMN35982299
Desert rocks	122	Desert rocks - Har Michya	PRJNA987448	SAMN35982299
Desert rocks	132	Desert rocks - Har Michya	PRJNA987448	SAMN35982299
Desert rocks	142	Desert rocks - Har Michya	PRJNA987448	SAMN35982299
Desert rocks	243A	Desert rocks - Har Michya	PRJNA987448	SAMN35982300
Desert rocks	243B	Desert rocks - Har Michya	PRJNA987448	SAMN35982300
Desert rocks	244	Desert rocks - Har Michya	PRJNA987448	SAMN35982300
Desert rocks	245A	Desert rocks - Har Michya	PRJNA987448	SAMN35982300
Desert rocks	245B	Desert rocks - Har Michya	PRJNA987448	SAMN35982300
Aquifers	I7.S.3	Unconfined aquifer - Idan7	PRJNA995576	SAMN36494179
Aquifers	I7.SS.3	Unconfined aquifer - Idan7	PRJNA995576	SAMN36494183
Aquifers	I7.G.3	Unconfined aquifer - Idan7	PRJNA995576	SAMN36494175
Aquifers	H10.W	Unconfined aquifer - Hatzeva 10	PRJNA995576	SAMN36494220
Aquifers	H10.S.3	Unconfined aquifer - Hatzeva 10	PRJNA995576	SAMN36494191
Aquifers	I7.OW.0	Unconfined aquifer - Idan7	PRJNA995576	SAMN36494154
Aquifers	I7.OW.1	Unconfined aquifer - Idan7	PRJNA995576	SAMN36494159
Aquifers	I7.OW.2	Unconfined aquifer - Idan7	PRJNA995576	SAMN36494165
Aquifers	I7.OW.3	Unconfined aquifer - Idan7	PRJNA995576	SAMN36494170
Aquifers	I2.OW.0	Unconfined aquifer - Idan2	PRJNA995576	SAMN36494155
Aquifers	I2.OW.1	Unconfined aquifer - Idan2	PRJNA995576	SAMN36494160
Aquifers	I2.OW.2	Unconfined aquifer - Idan2	PRJNA995576	SAMN36494166
Aquifers	I2.OW.3	Unconfined aquifer - Idan2	PRJNA995576	SAMN36494171
Aquifers	H10.OW.1	Unconfined aquifer - Hatzeva 10	PRJNA995576	SAMN36494161
Aquifers	H10.OW.2	Unconfined aquifer - Hatzeva 10	PRJNA995576	SAMN36494167
Aquifers	H10.OW.3	Unconfined aquifer - Hatzeva 10	PRJNA995576	SAMN36494172
Aquifers	H15.OW.0	Unconfined aquifer - Hatzeva 15	PRJNA995576	SAMN36494156
Aquifers	H15.OW.1	Unconfined aquifer - Hatzeva 15	PRJNA995576	SAMN36494162
Aquifers	H15.OW.2	Unconfined aquifer - Hatzeva 15	PRJNA995576	SAMN36494168
Aquifers	H15.OW.3	Unconfined aquifer - Hatzeva 15	PRJNA995576	SAMN36494173
Aquifers	S2.OW.0	Unconfined aquifer - Sheizaf 2	PRJNA995576	SAMN36494157
Aquifers	S2.OW.1	Unconfined aquifer - Sheizaf 2	PRJNA995576	SAMN36494163
Aquifers	S2.OW.2	Unconfined aquifer - Sheizaf 2	PRJNA995576	SAMN36494169
Aquifers	EY6.OW.0	Confined aquifer - Ein Yahav 6	PRJNA995576	SAMN36494158
Aquifers	EY6.OW.1	Confined aquifer - Ein Yahav 6	PRJNA995576	SAMN36494164
Wastewater	Dec16_A	Membrane Bioreactor - Neot Hovav	PRJNA1000113	SAMN36760015
Wastewater	Dec16_B	Membrane Bioreactor - Neot Hovav	PRJNA1000113	SAMN36760016
Wastewater	Dec16_C	Membrane Bioreactor - Neot Hovav	PRJNA1000113	SAMN36760017
Wastewater	Feb17_A	Membrane Bioreactor - Neot Hovav	PRJNA1000113	SAMN36760018
Wastewater	Feb17_B	Membrane Bioreactor - Neot Hovav	PRJNA1000113	SAMN36760019
Wastewater	Feb17_C	Membrane Bioreactor - Neot Hovav	PRJNA1000113	SAMN36760020
Wastewater	Feb17_D	Membrane Bioreactor - Neot Hovav	PRJNA1000113	SAMN36760021
Wastewater	Apr17_A	Membrane Bioreactor - Neot Hovav	PRJNA1000113	SAMN36760022
Wastewater	Apr17_B	Membrane Bioreactor - Neot Hovav	PRJNA1000113	SAMN36760023
Wastewater	Apr17_C	Membrane Bioreactor - Neot Hovav	PRJNA1000113	SAMN36760024
Wastewater	Apr17_D	Membrane Bioreactor - Neot Hovav	PRJNA1000113	SAMN36760025
Wastewater	May17_A	Membrane Bioreactor - Neot Hovav	PRJNA1000113	SAMN36760026
Wastewater	May17_B	Membrane Bioreactor - Neot Hovav	PRJNA1000113	SAMN36760027
Wastewater	May17_C	Membrane Bioreactor - Neot Hovav	PRJNA1000113	SAMN36760028
Wastewater	May17_D	Membrane Bioreactor - Neot Hovav	PRJNA1000113	SAMN36760029
Wastewater	Apr18_A	Membrane Bioreactor - Neot Hovav	PRJNA1000113	SAMN36760030
Wastewater	Apr18_B	Membrane Bioreactor - Neot Hovav	PRJNA1000113	SAMN36760031
Wastewater	Apr18_C	Membrane Bioreactor - Neot Hovav	PRJNA1000113	SAMN36760032
Capnodis tenebrionis	Artificial1	Capnodis tenebrionis larvae	PRJNA1000245	SAMN36766151
Capnodis tenebrionis	Artificial2	Capnodis tenebrionis larvae	PRJNA1000245	SAMN36766151
Capnodis tenebrionis	Neonates1	Capnodis tenebrionis larvae	PRJNA1000245	SAMN36766152
Capnodis tenebrionis	Neonates2	Capnodis tenebrionis larvae	PRJNA1000245	SAMN36766152
Capnodis tenebrionis	Peach1	Capnodis tenebrionis larvae	PRJNA1000245	SAMN36766153
Capnodis tenebrionis	Peach2	Capnodis tenebrionis larvae	PRJNA1000245	SAMN36766153

## Sheet: Metagenomics
Environment	Sample name	BioProject	BioSample
Desert rocks - Har Michya	243	PRJNA1004841	SAMN36965720
Desert rocks - Har Michya	244	PRJNA1004841	SAMN36965721
Desert rocks - Har Michya	245	PRJNA1004841	SAMN36965722
Desert rocks - Har Michya	112	PRJNA1004841	SAMN36965723
Desert rocks - Har Michya	122	PRJNA1004841	SAMN36965724
Desert rocks - Har Michya	132	PRJNA1004841	SAMN36965725
Desert rocks - Har Michya	142	PRJNA1004841	SAMN36965726
Desert rocks - Ramat Matred	M5	PRJNA1004841	SAMN36965727
Unconfined aquifers	H10	PRJNA1004841	SAMN36965728
Unconfined aquifers	H15	PRJNA1004841	SAMN36965729
Unconfined aquifers	I2	PRJNA1004841	SAMN36965730
Unconfined aquifers	I7	PRJNA1004841	SAMN36965731
Unconfined aquifers	S2F	PRJNA1004841	SAMN36965732
Unconfined aquifers	S2O	PRJNA1004841	SAMN36965733
Confined aquifers	EY0	PRJNA1004841	SAMN36965734
Confined aquifers	EY1	PRJNA1004841	SAMN36965735
Unconfined aquifers	I7.S.3	PRJNA1004841	SAMN36965736

## Sheet: MDMS
MDMS	GenBank accession number
OTU_A164	OR269271
OTU_A163	OR269272
OTU_A162	OR269273
OTU_A161	OR269274
OTU_A159	OR269275
OTU_A158	OR269276
OTU_R009	OR269277
OTU_A157	OR269278
OTU_A156	OR269279
OTU_A155	OR269280
OTU_A154	OR269281
OTU_A153	OR269282
OTU_A152	OR269283
OTU_A151	OR269284
OTU_A150	OR269285
OTU_A149	OR269286
OTU_A148	OR269287
OTU_A147	OR269288
OTU_A146	OR269289
OTU_A145	OR269290
OTU_A144	OR269291
OTU_A143	OR269292
OTU_A142	OR269293
OTU_A141	OR269294
OTU_A140	OR269295
OTU_R008	OR269296
OTU_A139	OR269297
OTU_A138	OR269298
OTU_A137	OR269299
OTU_A136	OR269300
OTU_A135	OR269301
OTU_A134	OR269302
OTU_A133	OR269303
OTU_A132	OR269304
OTU_A131	OR269305
OTU_R007	OR269306
OTU_A130	OR269307
OTU_A129	OR269308
OTU_A128	OR269309
OTU_A127	OR269310
OTU_A126	OR269311
OTU_A125	OR269312
OTU_A124	OR269313
OTU_A123	OR269314
OTU_A122	OR269315
OTU_A121	OR269316
OTU_A120	OR269317
OTU_A119	OR269318
OTU_W165	OR269319
OTU_A118	OR269320
OTU_A117	OR269321
OTU_R006	OR269322
OTU_A116	OR269323
OTU_A115	OR269324
OTU_A114	OR269325
OTU_A113	OR269326
OTU_A112	OR269327
OTU_A111	OR269328
OTU_R005	OR269329
OTU_A110	OR269330
OTU_A109	OR269331
OTU_A108	OR269332
OTU_A107	OR269333
OTU_A106	OR269334
OTU_A105	OR269335
OTU_A104	OR269336
OTU_A103	OR269337
OTU_A102	OR269338
OTU_A101	OR269339
OTU_A100	OR269340
OTU_A099	OR269341
OTU_A098	OR269342
OTU_A097	OR269343
OTU_A096	OR269344
OTU_A095	OR269345
OTU_A094	OR269346
OTU_A093	OR269347
OTU_A092	OR269348
OTU_A091	OR269349
OTU_A090	OR269350
OTU_A089	OR269351
OTU_A088	OR269352
OTU_A087	OR269353
OTU_R004	OR269354
OTU_A086	OR269355
OTU_A085	OR269356
OTU_A084	OR269357
OTU_A083	OR269358
OTU_A082	OR269359
OTU_A081	OR269360
OTU_A080	OR269361
OTU_A079	OR269362
OTU_A078	OR269363
OTU_A077	OR269364
OTU_A076	OR269365
OTU_A075	OR269366
OTU_R003	OR269367
OTU_A074	OR269368
OTU_A073	OR269369
OTU_A072	OR269370
OTU_A071	OR269371
OTU_A070	OR269372
OTU_A069	OR269373
OTU_A068	OR269374
OTU_A067	OR269375
OTU_A066	OR269376
OTU_A065	OR269377
OTU_A064	OR269378
OTU_A063	OR269379
OTU_A062	OR269380
OTU_A061	OR269381
OTU_A060	OR269382
OTU_A059	OR269383
OTU_A058	OR269384
OTU_A057	OR269385
OTU_A056	OR269386
OTU_A055	OR269387
OTU_A054	OR269388
OTU_A053	OR269389
OTU_A052	OR269390
OTU_A051	OR269391
OTU_A050	OR269392
OTU_A049	OR269393
OTU_A048	OR269394
OTU_A047	OR269395
OTU_A046	OR269396
OTU_A045	OR269397
OTU_A044	OR269398
OTU_A043	OR269399
OTU_A041	OR269400
OTU_A040	OR269401
OTU_A039	OR269402
OTU_A038	OR269403
OTU_A037	OR269404
OTU_A036	OR269405
OTU_A035	OR269406
OTU_A034	OR269407
OTU_A033	OR269408
OTU_A032	OR269409
OTU_A031	OR269410
OTU_R002	OR269411
OTU_A030	OR269412
OTU_A029	OR269413
OTU_A028	OR269414
OTU_A027	OR269415
OTU_A026	OR269416
OTU_A025	OR269417
OTU_A024	OR269418
OTU_A023	OR269419
OTU_A022	OR269420
OTU_A021	OR269421
OTU_A020	OR269422
OTU_A019	OR269423
OTU_A018	OR269424
OTU_A017	OR269425
OTU_A016	OR269426
OTU_A015	OR269427
OTU_A014	OR269428
OTU_A013	OR269429
OTU_A012	OR269430
OTU_R001	OR269431
OTU_A011	OR269432
OTU_A010	OR269433
