# Supplementary material for: Microbial dark matter sequences verification in amplicon sequencing and environmental metagenomics data
Source: Front Microbiol. 2023 Nov 2;14:1247119. doi: 10.3389/fmicb.2023.1247119 (PMC10656735; doi:10.3389/fmicb.2023.1247119)
Supplement: Supplementary file 4 [file Table_6.xlsx]

## Sheet: Sheet1
Supplementary Table 6: This table presents a summarized overview of taxa at the phylum level, derived from the biome table.
Phylum	M4	M5	C1.1	112	122	132	142	243A	243B	244	245A	245B	I7.S.3	I7.SS.3	I7.G.3	H10.W	H10.S.3	I7.OW.0	I7.OW.1	I7.OW.2	I7.OW.3	I2.OW.0	I2.OW.1	I2.OW.2	I2.OW.3	H10.OW.1	H10.OW.2	H10.OW.3	H15.OW.0	H15.OW.1	H15.OW.2	H15.OW.3	S2.OW.0	S2.OW.1	S2.OW.2	EY6.OW.0	EY6.OW.1	A.Dec16	B.Dec16	C.Dec16	A.Feb17	B.Feb17	C.Feb17	D.Feb17	A.Apr17	B.Apr17	C.Apr17	D.Apr17	A.May17
D_0__Bacteria;D_1__Acetothermia	0	0	0	0	0	0	0	0	0	0	0	0	0	0	0	0	0	0	0	0	0	0	0.000403857	0	0.000215567	0	0	0	0	0	0.000198837	0.000672032	0	0	1.52418e-05	0	0	0	0	0	0	0	0	0	0	0	0	0	0
D_0__Bacteria;D_1__Acidobacteria	0.000161487	0.000422597	0.0257477	0.0172004	0.0034151	0.0512856	0.00958579	0.00807095	0.00972818	0.00993747	0.00549213	0.00375411	0.0247301	0.00582926	0.00232141	0.0326579	0.0303567	0.0217705	0.0202645	0.00384958	0.0166194	0.0199806	0.0189813	0.0321337	0.0111017	0.0222744	0.0123943	0.00663681	0.0107288	0.0109468	0.00999155	0.000786769	0.00676583	0.00634851	0.0089317	0.00500334	0.00576805	0.000613182	0.000684959	0.000258851	0.00489996	0.00669476	0.00809095	0.00877216	0.00403583	0.00604039	0.00551285	0.0057534	0.00163515
D_0__Bacteria;D_1__Actinobacteria	0.206955	0.22364	0.402165	0.376279	0.349333	0.253334	0.22613	0.416408	0.403338	0.537932	0.284812	0.307837	0.00893109	0.0125047	0.00812493	0.0356377	0.00671782	0.00997553	0.0131399	0.21705	0.11033	0.0290734	0.0814276	0.038424	0.165802	0.0358639	0.103612	0.136549	0.00345295	0.0353635	0.0511508	0.143913	0.00628599	0.0113835	0.0265817	0.000500334	0.000940888	0.000813405	0.000575762	0.000364745	0.00183748	0.0017577	0.00145253	0.00174134	0.00235941	0.00196912	0.00164325	0.00142815	0.00151432
D_0__Bacteria;D_1__Armatimonadetes	0	0	0	0	0	0	0	0	0	0	0	0	0	0	0	0.000715137	8.43241e-05	0.00395257	0.00396758	0.00099804	0.000540468	0.000941647	0.00297844	0.00132496	0.000446532	0.000715234	0.00381363	6.0518e-05	0.000369959	0	0.000497092	6.55641e-05	0.000191939	0.000164186	0.0164002	0	0	0	0	0	0	0	0	0	0	0	0	0	0
D_0__Bacteria;D_1__BRC1	0	0	0	0	0	0	0	0	0	0	0	0	0	0	0	0	0	0	0	0	0	0.000411971	0.00277652	0	0.000307953	0	0	0	0	0	0	0	0	0	0	0	0	0	0	0	0	0	0	0	0.000230619	0.000558803	0.00060076	0.000846688	0.000128878
D_0__Bacteria;D_1__Bacteroidetes	0.0225454	0.020496	0.0379949	0.00198386	0.0167082	0.0261908	0.0200837	0.00390244	0.00476872	0.0278249	0.0236983	0.015955	0.0816517	0.0997555	0.239633	0.0326579	0.0643674	0.0716482	0.0387372	0.0496525	0.0359261	0.0403731	0.0895048	0.0469225	0.0479483	0.0239093	0.051063	0.149056	0.0440252	0.0532588	0.0440092	0.0018194	0.0421305	0.0232596	0.0745782	0.248707	0.382778	0.0954562	0.099458	0.0482875	0.254798	0.320637	0.35072	0.316321	0.150497	0.125757	0.114736	0.129196	0.161823
D_0__Bacteria;D_1__Calditrichaeota	0	0	0	0	0	0	0	0	0	0	0	0	0	0	0	0	0	0	0	0	0	0	0	0	0	0	0	0	0	0	3.31395e-05	0	0.00230326	0.000602014	0	0	0	0	0	0	0	0	0	0	0	0	0	0	0
D_0__Bacteria;D_1__Chloroflexi	0.00269145	0.00382259	0.184164	0.0289477	0.00692948	0.0416153	0.0182946	0.0579157	0.0625656	0.0603035	0.075333	0.0733391	0.0154598	0.00385483	0.00706975	0.0219309	0.000168648	0.0289855	0.0163823	0.00578625	0.0102839	0.0112115	0.00848099	0.00849851	0.00560474	0.0043425	0.00960836	0.000847252	0.00345295	0.0112185	0.0158904	0.00206527	0.0126679	0.003831	0.00771236	0.0521181	0.0852526	0	0	0	0	0	0	0	0	0	0	0	0
D_0__Bacteria;D_1__Cloacimonetes	0	0	0	0	0	0	0	0	0	0	0	0	0	0	0	0	0	0	0	0	0	0	0	0	0	0	0	0	0	0	0	0	0	0	0	0	0	1.25139e-05	1.98539e-05	1.1766e-05	2.7222e-05	2.58485e-05	0	1.30928e-05	0.00117084	4.43494e-05	0	0	0.00122435
D_0__Bacteria;D_1__Cyanobacteria	0.488481	0.527939	0.187867	0.484384	0.440648	0.489542	0.613324	0.391308	0.392275	0.224296	0.489837	0.492928	0.000141315	0.00188041	0.00179382	0.00524434	0.00165837	0.0927285	0.0162543	0.0362383	0.0240958	0.00662096	0.00575496	0.0267803	0.0191701	0.00965567	0.0592103	0.00348987	0.0103589	0.0205737	0.0224023	0.00144241	0.0303263	0.00952277	0.0131842	0	0	0	0	0	1.3611e-05	1.29242e-05	0	2.61856e-05	9.75696e-05	7.09591e-05	0.000106016	0.000102011	5.63843e-05
D_0__Bacteria;D_1__Dadabacteria	4.48575e-05	1.9209e-05	0	1.03867e-05	0	1.14171e-05	0	0	0	0	0	0	0.00390029	0.00479504	0.00242693	0.000476758	0.00657728	6.27392e-05	0.000341297	0	0	0.00632669	0.00358423	0.00141865	0.00140119	0	0	0	0	0	4.97092e-05	1.6391e-05	9.59693e-05	0	0	0	0	0.00186457	0.00173721	0.0010354	0.00289914	0.00183524	0.00174063	0.00146639	0.0143516	0.0192565	0.0317608	0.0271246	0.0182363
D_0__Bacteria;D_1__Deferribacteres	0	0	0	0	0	0	0	0	0	0	0	0	0	0	0	0	0	0	0	0	0	0	0	0	0	0	0	0	0	0	0	0	0	0	0	0	0	7.50835e-05	4.96347e-05	2.35319e-05	9.5277e-05	3.87727e-05	0	0	0.000195139	6.20892e-05	0	0	0.000128878
D_0__Bacteria;D_1__Deinococcus-Thermus	0.0110888	0.032175	0.00734833	0.0353044	0.0494594	0.0162123	0.0213466	0.00984479	0.0078207	0.000339328	0.0136655	0.00884896	0.000989204	0.00178639	0.00073863	0	0	0	0	0	0	0	0.000302893	0.00519279	0.000554315	0.000102176	0	0	0	0	0.000662789	0	9.59693e-05	0.000164186	3.04836e-05	0.000208472	4.09082e-05	8.75975e-05	1.98539e-05	3.52979e-05	2.7222e-05	1.29242e-05	6.00218e-05	2.61856e-05	4.43498e-05	4.43494e-05	1.76694e-05	2.04021e-05	8.0549e-05
D_0__Bacteria;D_1__Dependentiae	0	0	0	0	0	0	0	0	0	0	0	0	0.000932678	0.000376081	0.00137174	0	0.00399134	0	0	0	0	0	0	0	0	0	0.00149821	0.000121036	0	0	8.28487e-05	0	4.79846e-05	0	0.00103644	0	0	0	0	0	0	0	0	0	0	0	0	0	0
D_0__Bacteria;D_1__Elusimicrobia	0	0	0	0	0	0	0	0	0	0	0	0	5.65259e-05	0	0.000211037	0.0122765	0.000477837	0.00219587	0.00217577	0	0.0119203	0.000706235	0.00287748	0.00111083	0.000662099	0.0233984	0.00768916	0.000463972	0.00517943	0.00706494	0.00545144	0.000344212	0.0024952	0.00273643	0.00384094	0.118913	0.0174269	0	0	0	0	0	0	0	0	0	0	0	0
D_0__Bacteria;D_1__Epsilonbacteraeota	0	0	0	0	0	0	0	0	0	0	0	0	0	0	0	0	0	0	0	0	0	0	0	0	0	0	0	0	0	0	0	0	0	0	0	0	0	0.00126391	0.000675032	0.00037651	0.000394719	0.000348954	0.000216079	0.00023567	0.00125954	0.000292706	0.00028271	0.00028563	0.000298031
D_0__Bacteria;D_1__FBP	0.000744635	0.000288135	0.00569638	0.000477788	0.000605585	0.00156414	0.000868246	0	0.000190749	0.00378108	0.00151358	0.00113964	0	0	0	0.00011919	0	0	0	0	0	0.000706235	0.000454339	0	0.000908461	0.000613058	0	0	0.00012332	0.00403711	0.000530231	0.000376994	0.00695777	0.00207968	0.0178024	0	0	2.50278e-05	9.92694e-06	0	4.0833e-05	7.75454e-05	0.000132048	0.000130928	0.000691857	0.000496714	0.000865801	0.000775281	0.000338306
D_0__Bacteria;D_1__Firmicutes	0.000197373	0.000259321	5.69638e-05	0.000633588	0.000595658	0.000411015	0.000368347	0.000354767	0.000381497	0.000145426	0.000345961	0.000134075	0.0063309	0.0120346	0.0141395	0.00548272	0.0441015	0.00081561	0.00537543	0.0223965	0.0316774	0.000735662	0.0420011	0.0750278	0.0321811	0.00490447	0.0282307	0.00375212	0.00024664	0.00621094	0.0100081	0.000376994	0.000575816	0.000164186	0.0065997	0.00558706	0.00638167	0.000713294	0.000367297	0.000258851	0.00325303	0.0017577	0.000552201	0.000746288	0.0133138	0.00355682	0.00142239	0.00141795	0.0184941
D_0__Bacteria;D_1__Fusobacteria	0	0	0	0	0	0	0	0	0	0	0	0	0	0	0	0	0	0	0	0	0.00102088	0	0	0	0	0	0	0	0	0	0	0	0	0	0	4.16945e-05	0	0	0	0	0	0	0	0	0	0	0	0	0
D_0__Bacteria;D_1__Gemmatimonadetes	0.00330151	0.00589716	0.00888636	0.00745765	0.0282143	0.0174453	0.0123133	0.0163193	0.0219361	0.00950119	0.0102923	0.0115975	0.0160251	0.0455058	0.0109739	0.00619785	0.077269	0.0081561	0.00174915	0	0.00144125	0.010005	0.00116109	0.00707986	0.00104704	0.0294268	0.0124438	0.000484144	0.000863238	0.000815186	0.00154099	0.000196692	0.00105566	0.000875657	0.0112789	0	0	0	0	0	0	0	0	0	0.000541068	0.000718461	0.000680272	0.0009589	0.000153043
D_0__Bacteria;D_1__Hydrogenedentes	0	0	0	0	0	0	0	0	0	0	0	0	0.000197841	0.000470102	0.000949668	0.00011919	0.00137729	0	0.000170648	0	0.000945818	0.000147132	0.000151446	0.000414888	0.000184772	0.000255441	0	4.03454e-05	0.00271303	0.0048523	0.0023529	0.000229474	0.000383877	0.000164186	0.00405432	0	0	0	0	0	0	0	0	0	0.000221749	0.000567673	0.000609594	0.000887492	8.86039e-05
D_0__Bacteria;D_1__Latescibacteria	0	0	0	0	0	0	0	0	0	0	0	0	2.8263e-05	0	0	0.000953516	0	0.00081561	0.000767918	0	0.000540468	0.00585587	0.0162552	0.00350647	0.00517361	0.00168591	0.00110199	0.000221899	0.00221976	0.00236792	0.00473894	0.00016391	0.000911708	0.000820928	0.000182902	0	0	0	0	0	0	0	0	0	0	0	0	0	0
D_0__Bacteria;D_1__Lindowbacteria	0	0	0	0	0	0	0	0	0	0	0	0	0	0	0	0	0	0	0.000170648	0.00234064	0.000210182	0	0.000403857	2.6767e-05	0.000431134	0.00183917	0	4.03454e-05	0.000986558	0.00819068	0.00119302	0.000180301	4.79846e-05	0.000328371	6.09672e-05	0	0	0	0	0	0	0	0	0	0	0	0	0	0
D_0__Bacteria;D_1__Nitrospirae	0	0	0.00290516	0	0	0.000365347	0	0	0	0	0	0	0.00028263	0.000376081	0.000105519	0.0234803	0.107345	0.0727147	0.0206911	0.000938632	0.0659671	0.0416973	0.00863244	0.0478727	0.0339672	0.0073567	0.00383839	0.00234003	0.141571	0.0600132	0.106162	0.014293	0.0172265	0.0139011	0.0279078	0	0	0	0	0	0	0	0	0	0	0	0	0	0
D_0__Bacteria;D_1__Omnitrophicaeota	0	0	0	0	0	0	0	0	0	0	0	0	0	0	0	0.0280095	0.00028108	0.000188218	0.00127986	0	0.00830218	0.00632669	0.00570448	0.00100376	0.00945415	0.015633	0.0114409	0.00254176	0.0308299	0.0191375	0.0126261	0.00155715	0.0148752	0.012697	0.0153942	0.000166778	0	0	0	0	0	0	0	0	0	0	0	0	0
D_0__Bacteria;D_1__PAUC34f	0	0	0	0	0	0	0	0	0	0	0	0	2.8263e-05	0	0	0	0	0	0	0	0	0.000117706	0.000555303	6.69174e-05	0	0	0	0	0	0	0.000198837	0	0.00105566	0.000218914	0.000350562	0	0	0	0	0	0	0	0	0	0	0	0	0	0
D_0__Bacteria;D_1__Patescibacteria	0	0	0	0	0	0	0	0.000443459	9.53743e-05	0.0021814	4.32451e-05	6.70376e-05	0.0100051	0.00357277	0.0115015	0.0330155	0.00168648	0.0271661	0.0609215	0.00148518	0.00250717	0.0490539	0.0532586	0.0134905	0.0295173	0.0149688	0.0010277	0.00504317	0.097176	0.0905633	0.0788057	0.00550738	0.109453	0.158549	0.129723	0	0	0	2.97808e-05	0	0	1.29242e-05	0	1.30928e-05	0.000159659	0.000177398	0.000123686	0.000142815	9.66588e-05
D_0__Bacteria;D_1__Planctomycetes	0	0	0.00837368	1.03867e-05	6.94934e-05	0.00149564	0.00055252	0	0	0	8.64902e-05	0	0.00867673	0.0064874	0.0079139	0.0294398	0.0439891	0.0143045	0.0403584	0.00793679	0.038193	0.0748021	0.0669393	0.0277439	0.0505505	0.0497088	0.0283298	0.089486	0.0966827	0.161679	0.127885	0.0116212	0.0149712	0.014722	0.0675669	0.00308539	0.0696257	1.25139e-05	9.92694e-06	0	0	1.29242e-05	0	0	0.00316658	0.00251905	0.00211149	0.00305012	0.00238425
D_0__Bacteria;D_1__Proteobacteria	0.174218	0.0937782	0.115864	0.0446316	0.103476	0.0969653	0.0757128	0.0932151	0.0946113	0.0984052	0.0853659	0.0742106	0.778927	0.753479	0.620661	0.590226	0.57242	0.573562	0.683362	0.633161	0.549881	0.515934	0.412994	0.46695	0.470182	0.614131	0.600077	0.524913	0.144531	0.228368	0.273583	0.79067	0.247409	0.384796	0.379506	0.042028	0.063244	0.895584	0.893385	0.946888	0.726242	0.660144	0.628957	0.662926	0.767536	0.826665	0.831381	0.818727	0.741341
D_0__Bacteria;D_1__Rokubacteria	0	0	0	0	0	0	0	0	0	0	0	0	0	0	0	0.00369487	0	0.000376435	0.00132253	0	0.00292753	0.00723891	0.00827907	0.00248933	0.00545077	0.00567079	0.00235256	0.000342936	0.000986558	0.00046582	0.000265116	0.000278647	0.00071977	0.000328371	0.000807816	0	0	0	0	0	0	0	0	0	0	0	0	0	0
D_0__Bacteria;D_1__Schekmanbacteria	0	0	0	0	0	0	0	0	0	0	0	0	0	0	0	0	0	0	0	0	0	0.000235412	0.00131253	0	0.000954654	0.00107285	0	8.06907e-05	0	0	0	0	4.79846e-05	0	0	0	0	0	0	0	0	0	0	0	0	0	0	0	0
D_0__Bacteria;D_1__Spirochaetes	0	0	0	0	0	0	0	0	0	0	0	0	0.0109378	0.0117525	0.00865253	0.00011919	0.00109621	0.00125478	0.00213311	0	0.000975844	0.0203631	0.000908678	0.00136511	0	0.00122612	0	2.01727e-05	0.00024664	0	0.000878196	6.55641e-05	0.00129559	0.00147767	0.00249966	0.0431955	0.0413172	0	0	0	0	0	0	0	0.000771687	0.000124178	0	0	0.000257757
D_0__Bacteria;D_1__Tenericutes	0	0	0	0	0	0	0	0	0	0	0	0	0.000565259	0.00150432	0.00327108	0	5.62161e-05	0	0	0	0	0	0	0	0	0	0	0	0	0	0	0	0	0	6.09672e-05	0	0	0.000112625	3.97078e-05	0	0.000122499	1.29242e-05	3.60131e-05	0	0.012276	0.00184494	0.00015019	0.000163217	0.0119293
D_0__Bacteria;D_1__Thermotogae	2.69145e-05	0	0	0	0	0	0	0	0	0	0	0	0	0	0	0	0	0	0	0	0	0	0	0	0	0	0	0	0	0	0	0	0	0	0	0	0	0.00123888	0.0002581	7.05957e-05	0.000626106	0.000116318	1.20044e-05	0	0.0194164	0.00164093	8.8347e-06	4.08043e-05	0.0310436
D_0__Bacteria;D_1__Verrucomicrobia	0	0	0	0	0	0	0	0	0	0	0	0	0.00494602	0.00780369	0.0161443	0	0.00595891	0.00276052	0.0165956	0	0.00360312	0.00220699	0.00292796	0.0121254	0.000939256	0.0038827	0.00308309	0.0584806	0	0.00166919	0.000745638	8.19551e-05	0.000767754	0.00169658	0.0167355	0	0	0.000563126	0.000903351	0.000270617	0.00314414	0.00482074	0.00557003	0.00536804	0.00527763	0.00400919	0.00394028	0.00468229	0.00472017
D_0__Bacteria;D_1__WPS-2	0	0	0	0	0	0	0	0	0	0	0	0	0.00115878	0.00244453	0.00274348	0	0.00129297	0.00890897	0.000127986	0	0.000675584	0.000559103	0	0.00034797	0	0	0.00126295	0.00252158	0	0	0	0	9.59693e-05	0.000164186	0.00236248	0	0	0	0	0	0	0	0	0	0	0	0	0	0
D_0__Bacteria;D_1__Zixibacteria	0	0	0	0	0	0	0	0	0	0	0	0	2.8263e-05	0	0	0.0135876	2.8108e-05	0.00125478	0.000639932	0.00289907	0.00171148	0.0305447	0.0108032	0.00309158	0.00552775	0.00398488	0	0.00030259	0.0236774	0.0102092	0.014366	0.000213083	0.00220729	0.000820928	0.000716365	0	0	0	0	0	0	0	0	0	0	0	0	0	0
D_0__Bacteria;Other	0	0	0	0	0	0	0	0	0	0	0	0	0	0	0	0	0	0.000564653	0.000341297	0.00169904	0.000420364	0	0.000504821	0.00214136	0	0.000459794	0	0	0.00024664	0.000582276	0.000215407	0	0	0	0	0	0	0	0	0	0	0	0	0	0	0	0	0	0
Unassigned;Other	0.0895446	0.0912618	0.0129308	0.00267977	0.00054602	0.00356213	0.00142077	0.00221729	0.00228898	0.0253527	0.00951392	0.0101897	0.0250692	0.0237871	0.0392529	0.123957	0.0286983	0.0558379	0.0527304	0.0135686	0.0792836	0.117824	0.149679	0.17345	0.100316	0.122918	0.0579226	0.0121641	0.379332	0.262412	0.213484	0.0230622	0.476536	0.348183	0.164078	0.480445	0.327224	0.00156424	0.00177692	0.00211787	0.00157888	0.00168015	0.0024609	0.00221268	0.00238602	0.00358343	0.00404629	0.00439666	0.00402745
[truncated: 12 more columns]
